# Supplementary material for: Genome-Wide Classification and Phylogenetic Analyses of the GDSL-Type Esterase/Lipase (GELP) Family in Flowering Plants
Source: Int J Mol Sci. 2022 Oct 11;23(20):12114. doi: 10.3390/ijms232012114 (PMC9602515; doi:10.3390/ijms232012114)
Supplement: Supplementary file 1 [file ijms-23-12114-s001.zip]

Archive with 7 entries (7 files):
- Data S1.fa
- Data S2.txt
- Data S3.fa
- Figure S1.pptx
- Table S1.xlsx
- Table S2.xlsx
- Table S3.xlsx
