# Supplementary material for: Genome-Wide Classification and Phylogenetic Analyses of the GDSL-Type Esterase/Lipase (GELP) Family in Flowering Plants
Source: Int J Mol Sci. 2022 Oct 11;23(20):12114. doi: 10.3390/ijms232012114 (PMC9602515; doi:10.3390/ijms232012114)
Supplement: Supplementary file 1 [file ijms-23-12114-s001.zip › Data S3.fa]

Supplementary Data S3. Sequences of 22 functionally characterized GELP genes belonging to species that were not sampled in our study.
>Enod8_AAB41547
MARIELSRHMPLVTLIVLVLCTTPPIFASTHCDFPAIFSFGASNVDTGGLAAAFRAPPSP
YGQTYFNRSTGRFSDGRIIIDFIAQSFRLPYPSPYLNSLGSNFTHGANFATAGSTINIPT
SILPKGILSPFSLQIQYIQFKDFISKTKLIRDQGGVFATLVPKEDYFSKALYVFDIGQND
LTIGFFGNKTIQQVNATVPDLVNNYIENIKNIYNLGARSFWIHSTGPKGCAPVILANFPS
AIKDSYGCAKQYNEVSQYFNLKLKEALAQLRSDLPLAAITYVDIYSPKYSLFTNPKKYGF
ELPYVACCGYGGEYNIGAGCGATINVNGTKIVAGSCKNPSTRITWDGTHYTEAANKIVFD
QISTGAFNDPPISLDMACYRK
>AChE_BAD89850
MATAATATAGSRAAVLLLLSLALALRASGAGAGGDCHFPAVFNFGDSNSDTGGLSSLFGA
APPPNGRTFFGMPAGRYCDGRLVIDFIAESLGLTHLSAYLNSIGSNFTQGANFATAGSSI
RRQNTSLFLSGFSPISLDVQFWEFEQFINRSQLVYNNKGGIYREILPRAEYFSQALYTFD
IGQNDITSSYFVNNTTEEVEAIIPDLMERLTSIIQSVYSRGGRYFWIHNTGPLGCLPYAL
LHRPDLATPADGTGCSVTYNKVPQLFNLRLKETVASLRKTHPDAAFTYVDVYTAKYKLIS
QAKKLGFDDPLLTCCGYGGGRYNLDLSVGCGGKKQVNGTSVVVGKSCENPSKRVSWDGVH
FTEAANKFVFDQIVAGALSDPPVALRQACHSRGQ
>iEP4_AAB50843
MGKHSAFSVFLFSILVAHSHVSASSQTCDFPAIFNFGDANSDTGAFAAWFFGNPPFFGQS
YFNGSAGRVSDGRLLIDFMATDLGLPFLHPYMDSLGANFSHGANFANILSTIALPTSNII
PGVRPPRGLNPVNLDIQVAQFAQFVNRSQTQGEAFDNFMPKQDYFSQALYTLDIGQIDIT
QEFLTNKTDDEIKAVVPGLISSLSSNIQILYSLGGRSFWIHNLGPNGCLPILLTLAPVPD
DQLDSAGCAKRYNDLTQYFNSELKKGVDQLRTDLPLAAVTYVDVYTAKYSLYQEPAKYGF
THPLETCCGFGGRYNYGEFSLCGSTITVNGTQLTVGPCENPAEYINYEGQTYTQAADQIT
FNKISTGELSDPPNSLKTACPKLSLPRVSDI
>GhGLIP_AWD40208
MEFWGVLISGVLVSWWVLSVNGANLPACQFPAIYNFGDSNSDTGGISAAFQPIRAPYGVP
YFHKPSGRDSDGRLIIDFIAERLKLPYLHAYLNSLGANFRHGANFANGGSTIRRPNETIY
EYGISPFGLDMQIIQFEQFKARATEIYNQAKDPSEKDKLPRPEDFTKALYTFDIGQNDLS
VGFRKLSFDQLRAAIPDIINQLASAVHHLYEQGGRSFWIHNTGPIGCLPVNFFYILNPEP
GYVDQYGCVKKQNEMAMDFNRQLKDRVIKLRTELPEASVTLVDVYTAKIAMIGNAKNLGM
ADPLKPCCGYHVNYDHVWCGNKAIINKTEVFGVSCKNPSMFVSWDGVHYTQAANQYVADR
TLNGSLSDPAIPVTLACHKQ
>AChE_BAG09557
MGSGAVFVGFFFLSCVVFVKGVEPKTSPTCTFPAIYNFGDSNSDTGGISASFVPIPAPYG
EGFFHKPSGRDCDGRLIIDFIAEKLNLPYLSAYLNSLGTNYRHGANFATGGSTIRRQNET
IFQYGISPFSLDIQIVQFNQFKARTKQLYEEAKTSFERSRLPVPEEFAKALYTFDIGQND
LSVGFRKMNFDQIRESMPDILNQLANAVKNIYQQGGRSFWIHNTSPFGCMPVQLFYKHNI
PSGYLDQYGCVKDQNEMATEFNKQMKDRIIKLRTELPEAAITYVDVYAAKYALISNTKTE
GFVDPMKICCGYHVNDTHIWCGNLGSADGKDVFGSACENPSQYISWDSVHYAEAANHWVA
NRILNGSFTDPPTPITQACYKH
>Ache_BAI23204
MGCISITLGGGLMAVITLIEVVVGQAAATEKAACKFAGLYNFGDSNSDTGGISAAFEPIP
WPYGLTFFKKSAGRDSDGRVLLDFIAEQVGLPYLSAYLNSIGANFSHGANFATGGSTIRR
QNETIFQYGISPFSLDVQIWHHDQFKSRTKDLYDQVKSPFERSLLPRHEDFSKALYTFDI
GQNDLSVAFRTMNDEQLRATIPNIISQFSSAVEHLYKQGARSFWIHNTGPIGCLPVSLFY
ITNPKQGYLDKNGCIKGQNDMAIEFNKQLKETVTKLRMQLPEAALTYVDLYSAKYGLISK
TKSEGWADPMKVCCGYHEKDGHVWCGQKGVITNGSTVFGAACKNPELHVSWDGVHHTEGA
NHWFANQIFNGSLSDPPVPLSHACYRN
>AAE_AAW88320
MGFARLLHLVFSLLVFAGITNGLICPFDSIYQLGDSFSDTGNLIRLPPDGPTFTAAHFPY
GETFPGTPTGRCSDGRLIIDFIATALNLPLLNPYLQQNVSFRHGVNFAVAGATALDRSFL
AARGVQVSDIHSHLSAQLNWFRTYLGSICSTPKECSNKLKNALFILGNIGNNDVNYAFPN
RTIEEIRAYVPFITEAVANATREIIRLGGSRVIVPGIFPIGCVARNLNFLNFFPDGDKDD
LGCLSSLNNLSIYFNSLFQRALASLSIEFPQAVIIYADYYNAWRFLFRNGPALGSNSTSL
LKCCCGIGGPYNYDPDRECGSRGVPVCPNPTQYIQWDGTHFTQAAYRRVAEYVIPGIIKA
LKCSYSNIQPFLREGEGRQALRLNERE
>BnLIP2_BnSCE3_ NP_001302718
MASSLKKLITSFLLFFFYTIIVASSEPSCRRYKSIISFGDSIADTGNYLHLSDVNHPPQA
AFLPYGETFFSVPTGRDSDGRLIIDFIAEFLGLPYVPPYFGSQNVSFEQGVNFAVYGATA
LDRAFFIEKGIVSDFTNVSLSVQLNTFKQILPTLCASSSRDCREMLGDSLILMGESGGND
YNYPFFEDKSINEIKELTPLIIKAISDAIVDLIDLGGKTFLVPGSFPVGCSAAYLTLFQT
AKEKDYDPLTGCLPWLNDFGKHHDEQLKTEIRRLRKLYPHVNIMYADYYNSLYRLYQKPT
KYGFKNRPLAACCGVGGQYNFTIGEECGYEGVGYCQNPSEYINWDGYHITEAAHQKMAHG
ILNGPYATPAFNWSCLDAASVDNESSFGS
>Amgdsh1_CAG27610
MFIPSINSDTATTMKLICILPVLLLASVKPAISSLRRYDSIFSFGDSFTDTGNDIVVIPP
VIPAAQPPYGMTFFGRPTGRYSNGRLIIDFIAEELELPFVPPFLSHNGSFRQGANFAVAG
ATALDAVFFRDIPDVGLLVPNTSTSVQLRWFESLKPSLCSPAQECPGFFHNSLFFVGEFG
FNDYSFAVFGNTIPQLRSIVPDVVKTISVAIEVLIKQGAMTVVVPGIPPLGCTPASLVFF
PSADPADYEPRTGCLKDLNEIAVHHNFLLQESLENVRRNHPSVAVVYADFFTPVIEMVES
PHKFGLTRNALRCCCGGGGKYNFNTSGPSCGMPGATVCEDPSAYLFWDGHLTEEAYRYIA
QDWLNSIHNGSNLMGLQRIANI
>Br-sil1_XP_009106952
MKSSRLFSTILFLYTIILSISSINCKENNNNLVTNQAALFVFGDSLFDVGNNNYINTTTR
SNFFPYGQTFFKVPTGRVSDGRLITDFIAEKAWLPLIPPNLQPGNSNSQLTYGVNFASAG
AGALVETFPGMVIDLGTQLNSFRNVERSLRSALGDAEAKKIFSRAVYMFSIGSNDLFFPL
VANSSLFQSNTKERFVDFVIGNTTSVLEEVYKMGGRKFGFLNMGAYECAPPSLLLDPTNI
GSCSKPVAELINLHNKKFPDALNRLQRELSGFRYALHDYHTSLLDRINNPSKYGFKVGQM
GCCGSGPFRGINTCGGRMGQSYELCENVNDYLFFDSSHLTEKAHQQIAELVWSGPPNVTR
PYNLKALFELN
>TcGLIP_AEZ63357
MAVASRKLGALVLVAVLCLSLPTGCLSSQQAAALFIFGDSVFDPGNNNHINTHVNFKANF
WPYGQSYFSSPTGRFSDGRIIPDFIAEYASLPIIPAYLEPNNDFTHGANFASAGAGALIA
SHAGLAVGLQTQLRYFGDLVDHYRQNLGDIKSRQLLSDAVYLFSCGGNDYQSPYYPYTQE
QYVDIVIGNMTNVIKGIYEKGGRKFGVVNVPLIGCWPGMRAKQPGNTCNTEVDELTRLHN
QAFAKRLEQLEKQLEGFVYAKFDLSTAILNRMKNPSKYGFKEGESACCGSGPFGGNYDCG
RIKEFGLCDNATEYFFFDPFHPNELASRQFAEMFWDGDSMVTQPYNLKALFEGKPSTKYL
PNDEL
>BrGGL7_XP_009145171
MAIQRFVLLATLGLVVFGLETAVSQRQQQSQVTCLYIFGDSLVDNGNNNRLLSLARANYR
PYGIDFPQGATGRFTNGRTYVDALAQILGFRTYIPPYSRIRGQALLRGANFASGAAGIRD
ETGDNLGAHTSMNQQVNSYTSAVQQMLQYFRGDTNELQRYLSRCIFYSGMGSNDYLNNYF
MPDFYSTSMDYNDKTYAESLIKNYTQQLTRLYQFGARKVIVTAVGQIGCIPYELARYNNR
NNSTGRCNDKINNAIALFNSQLKKLVDRFNNGQLQGAKFVYLDTYKSTSDLAANGAAYGF
EVVDKGCCGVGRNNGQITCLPLQQPCSDRTKYLFWDAFHPTETANILLAKSNFNSRAYAY
PINIQELANL
>CaGL1_AAZ23955
MGSEMRGWILVVQLVILGFMSFYGANAQQVPCYFIFGDSLVDNGNNNNIQSLARANYLPY
GIDFPGGPTGRFSNGKTTVDVIAEQLGFNNIPPYASARGRDILRGVNYASAAAGIREETG
RQLGARIPFSGQVNNYRNTVQQVVQILGNENAAADYLKKCIYSIGLGSNDYLNNYFMPMY
YSTSRQFTPEQYANVLIQQYTQQLRILYNNGARKFALIGVGQIGCSPNALAQNSPDGRTC
VQRINVANQIFNNKLKALVDNFNGNAPDAKFIYIDAYGIFQDLIENPSAFGFRVTNAGCC
GVGRNNGQITCLPFQRPCPNRNEYLFWDAFHPTEAANIIVGRRSYRAQRSSDAYPFDISR
LAQ
>CaGLIP1_NP_001311634
MMMGARELVRKWIVMYVVVLLGLNLWGYYGVNAQQVPCYFIFGDSLVDNGNNNNIQSLAR
ANYLPYGIDYPGGPTGRFSNGKTTVDVIAELLGFEDYIPPYADARGEDILKGVNYASAAA
GIRDETGQQLGARIPFGGQVNNYRDTVQQVVQILGNEDSAATYLSKCVYPIGLGSNDYLN
NYFMPMYYSTGRQYNPEQYADILIQQYTQHLKTLYDYGARKFVLIGVGQIGCSPNALAQN
SADGRTCAQNINAANQLFNNRLRGLVDEFNGNTPDAKFIYINAYDIFQDLIDNPSAFGFR
VTNAGCCGVGRNNGQITCLPLQNPCPNRDEYLFWDAFHPGEAANTIVGRRSYRAERSSDA
YPFDIQHLAQL
>SaGLIP8_MK440746
MVWSNLVFVLGLVLTLSFELVFADPQVPGFFIFGDSLVDNGNNNNQPSLAMANYLPYGID
FRPPGPTGRFSNGKTTIDVTSELLGFSDYIPPFVTARGRAVLKGVNYASAAAGIREETGQ
QLGERTPFSGQVRNFRTTVSQIVNILGSEKAAANHLSKCIISIGLGSNDYLNNYFMPLVY
SSSRRYSPEQWADVLIREYAQNLRRIYNYGARKFVLIGVGQVGCSPSILAQRSPDGRTCV
AEVNNANKMFNTKLKSLVDEYNDKHKDAKFIYIDAYGIFNDLRTKPRSYGLKVTNKGCCG
VGRNNGQITCLPLQTPCRNRKEYLFWDAFHPTEVVNTLVAKRSYRAKKSSDAHPIDIRRL
AKLKL*
>JNP1_ABY59947
KPQVPCFFIFGDSLVDNGNNNNIQSLARANYLPYGVDFPDGPTGRFSNGKTTVDVIAELL
GFDDYIPPYASASGDQILRGVNYASAAAGIRSETGQQLGARIDFTGQVNNYKNTVAQVVD
ILGDEDSAANYLSKCIYSVGVGSNDYLNNYFMPLYYSSGRQYSPEQYSDLLIQQYSEQIR
TLYNYGARKFSLIGVGQIGCSPNALAQNSPDGSTCIRRINDANQMFNNKLRALVDELNNG
AQDAKFIYINAYGIFQDLIDNPSAFGFRVTNAGCCGVGRNNGQITCLPMQTPCQNRDEYL
FWDAFHPTEAANVVVGRRSYRAEKASDAYPFDIQRLAQL
>BrEXL6_XP_009128144
MLREKILVLTLFSIYCLSSAAGQNKSFSALFAFGDSILDTGNNNRLLTLLKGNFWPYGWN
YDYKIPTGRFGNGRVFTDMVAQELGVKRVVPAYRRLRRIKPDDLKTGVCFASGGSGIDHL
TSRTLGVLSTGDQIGDFKKYLKKLKNATKNKKEMKKIISNAVFLISEGNNDIGYFVTPAR
LRLRSIDTYTSDMVFWTKAFLQDLYDLGARKFAVMGVIPVGCLPFHRFLFGGVFAWCNFM
MNRISEDFNTKLQKALIGYEVEKSFKGAKFVYVDMYGSIMDLINHPKAYGFTEAKRSCCC
MVTSIIPCRNPDEYVFYDFAHPTMKTYEVISKPLVYQMRKGLA
>Xat_QEM23753
MSSRCLLLLAIFLSTQPTGQSGEEGPAVPALMVFGDSLVDVGNNNYIFTIAKANFPPYGR
DFKDHVATGRFCNGKLLIDFIAEKVGFNGSPLAYLSPEASGQNLLLGANFASAASGYNDH
GTLIKAISVSQQLKYFKDYQAKLAVVAGSSHARSIISGSLYIICAGSCDFVYNYYINPFL
DTNQTAEQFSDRLVGMFNNSVTQLYEMGARRIGVFSLPPFGCFPMAITLYGHGRSGCVSR
LNNDAQYYNMKLKAAVDSLSKKYHDLKIVVLDMYAPLYNLATSPVSQGFTEAKRACCGTG
TVEASILCNSLLPGTCPSARTYVFWDVWHPSEAANKVVVDSLVDEINNLVA
>ZmMs30_AQK57139
MALLLLLVLLRSAASAGAGAEPHRSPATALFVLGDSTVGCAAATASSILSLNLTTTTTTL
PSSLSGEPCLFFHEARLRVPDLLAAKMGLPSPPPISALNGTASAAARGVNFGGGGGQLLF
YGGGGGVRGPASVFLTGAVGQQVRLASETLQLLRLEAAAPGEPSSSPAAVFVLSFGADAY
ARLLARGPAEAAAAAPKHGRRGLARLLADRVARAVSELYEAGARRVAVMGVPPLGCAPRV
VWERSSPVRDGGAGCVEEANELIQGYNGRLAARLDELRLALAGADVVFCDVYKGMMEIIS
NPTTEACCGLGPMRATVGCVSKEMACGAPERHVWWDIYSPTEAADALVTNWSWSSDGSGA
TSICGPISLQQLAAVSPSPPGA*
>AgaSGNH_AAS75127
MSSVSKIVFIFLSVCLVAVGTLSASSLAARAFFVFGDSLVDNGNNNYLATTARADSPPYG
IDYPTHRPTGRFSNGLNIPDIISEHLGAEATLPYLSPDLRGQRLLVGANFASAGIGILND
TGIQFINIIRISRQMQYFEQYQQRVSALIGQAQMRRLVNRALVLITLGGNDFVNNYYLVP
FSARSRQFSLPDFVRYVISEYKKILARLYELGARQVLVTGTGPLGCVPSELAQRSRDGNC
DPELQRAGDLFNPQLVQILNQLNSQFGSTVFLGANTRRAHMDFISYPQRYGFITSKVACC
GQGPYNGIGLCTVASNLCPNRDLYAFWDAFHPTQKANRIIVSQFMTGSNEYMTPMNVTSL
LAMNDST
>CUS1_NP_001307298
MATPTIILSFLLIFGVAICQSEARAFFVFGDSLVDSGNNNYLATTARADSPPYGIDYPTR
RATGRFSNGYNIPDIISQQIGSSESPLPYLDPALTGQRLLVGANFASAGIGILNDTGIQF
INIIRMPQQLAYFRQYQSRVSGLIGEANTQRLVNQALVLMTLGGNDFVNNYYLVPNSARS
RQFSIQDYVPYLIREYRKILMNVYNLGARRVIVTGTGPLGCVPAELAQRSRNGECSPELQ
RAAGLFNPQLTQMLQGLNSELGSDVFIAANTQQMHTNFITNPQAYGFITSKVACCGQGPY
NGLGLCTPLSNLCPNRDVYAFWDPFHPSERANKIIVQQIMSGTTELMNPMNLSTILAMDS
HA
>TaGELP073_XP_044453596
MAGHGWPFALVALCALELALRGACAGDAPAPAPGPAPERLVPAIFVFGDSTVDVGNNNKL
PDCTPACRANYPKYGVDYPSHEPTGRFSNGYNLADQLAQILGFDESPPAFQSLPEKGIAR
QMKNGINFASGGSGLQNKTGQKLCGQLHCMADQVGKFTSAVKKMGKGSGDLLSRSLFFIS
VGSNDLFEYADPDSPPSKRNDTAFLESLVAYYRGYLEDLHAAGARKFSIVSPALLGCCPS
QRAIAKKHDDIDEFGCFGAANNLSRQLYPMLASMLQDLSRDRAGMNYSVCDSATMAEMIF
KPGGGAGFDLTVLDTTCCGGAGKCNSSAKLCHNHDNYMFWDSYHPTKAASGLAAMALFSD
PGMYVHPINVEALAES
