# Supplementary material for: Genome-Wide Classification and Phylogenetic Analyses of the GDSL-Type Esterase/Lipase (GELP) Family in Flowering Plants
Source: Int J Mol Sci. 2022 Oct 11;23(20):12114. doi: 10.3390/ijms232012114 (PMC9602515; doi:10.3390/ijms232012114)
Supplement: Supplementary file 1 [file ijms-23-12114-s001.zip › Table S2.xlsx]

## Sheet: Sheet1
Table S2. Type and percentage of functional protein domain by orthogroups in the 9 representative genomes.
		Fungal lipase-like domain	Alpha/Beta hydrolase fold	SGNH hydrolase-type esterase domain	SGNH hydrolase superfamily	GDSL lipase/esterase	GDSL lipase/esterase-like, plant			SIGNAL_PEPTIDE
	seq_number	IPR002921	IPR029058	IPR013830	IPR036514	IPR001087	IPR035669		N_ region	H_ region	C_ region
OG-GELP-C1a_ipr	16	0.0625	1	0	0	0	0		0	0	0
OG-GELP-C1b_ipr	31	0.870968	1	0	0	0	0		0.0322581	0.0322581	0.0322581
OG-GELP-C2a_ipr	16	0	0	1	1	0	0		0.125	0.125	0.125
OG-GELP-C2b_ipr	9	0	0	0	1	1	0		0	0	0
OG-GELP-C2c_ipr	12	0	0	0.916667	1	0.0833333	0		0	0	0
OG-GELP-C3_ipr	30	0	0	0	1	0.9	0.466667		0.9	0.9	0.9
OG-GELP-C4a_ipr	18	0	0	0	1	1	1		0.888889	0.888889	0.888889
OG-GELP-C4b_ipr	27	0	0	0	1	1	1		0.703704	0.703704	0.703704
OG-GELP-C4c_ipr	9	0	0	0	1	1	1		0.777778	0.777778	0.777778
OG-GELP-C4d_ipr	10	0	0	0	1	1	1		1	1	1
OG-GELP-C4e_ipr	26	0	0	0	1	1	1		0.961538	0.961538	0.961538
OG-GELP-C4f_ipr	24	0	0	0	1	1	0.958333		0.875	0.875	0.875
OG-GELP-C4g_ipr	24	0	0	0	1	1	0.916667		0.916667	0.916667	0.916667
OG-GELP-C4h_ipr	61	0	0	0	1	0.967213	0.983607		0.836066	0.836066	0.836066
OG-GELP-C4i_ipr	46	0	0	0	1	0.934783	1		0.978261	0.978261	0.978261
OG-GELP-C4Y_ipr	8	0	0	0	1	1	1		0.875	0.875	0.875
OG-GELP-C5a_ipr	8	0	0	0	1	1	0.875		0.875	0.875	0.875
OG-GELP-C5b_ipr	52	0	0	0	1	1	0.980769		0.788462	0.788462	0.788462
OG-GELP-C6a_ipr	14	0	0	0	1	1	1		0.785714	0.785714	0.785714
OG-GELP-C6b_ipr	11	0	0	0	1	1	1		0.909091	0.909091	0.909091
OG-GELP-C6c_ipr	10	0	0	0	1	1	0.9		0.7	0.7	0.7
OG-GELP-C7a_ipr	9	0	0	0	1	1	1		1	1	1
OG-GELP-C7b_ipr	38	0	0	0	1	1	1		0.921053	0.921053	0.921053
OG-GELP-C7c_ipr	10	0	0	0	1	1	1		1	1	1
OG-GELP-C7d_ipr	12	0	0	0	1	1	1		0.833333	0.833333	0.833333
OG-GELP-C7e_ipr	4	0	0	0	1	1	1		1	1	1
OG-GELP-C7f_ipr	18	0	0	0	1	1	0.888889		0.888889	0.888889	0.888889
OG-GELP-C7g_ipr	10	0	0	0	1	1	1		0.9	0.9	0.9
OG-GELP-C7h_ipr	4	0	0	0	1	1	1		1	1	1
OG-GELP-C8a_ipr	9	0	0	0	1	1	0.888889		0.888889	0.888889	0.888889
OG-GELP-C8b_ipr	36	0	0	0	1	1	0.972222		0.833333	0.833333	0.833333
OG-GELP-C8c_ipr	6	0	0	0	1	1	1		1	1	1
OG-GELP-C8d_ipr	7	0	0	0	1	0.857143	0.857143		1	1	1
OG-GELP-C8e_ipr	17	0	0	0	1	1	0.941176		0.941176	0.941176	0.941176
OG-GELP-C8f_ipr	56	0	0	0	1	0.982143	0.982143		0.803571	0.803571	0.803571
OG-GELP-C9a_ipr	13	0	0	0	1	1	1		1	1	1
OG-GELP-C9b_ipr	19	0	0	0	1.05263	0.947368	0.947368		0.842105	0.842105	0.842105
OG-GELP-C10a_ipr	7	0	0	0	1	1	0		1	1	1
OG-GELP-C10b_ipr	12	0	0	0	1	1	0.833333		0.666667	0.666667	0.666667
OG-GELP-C10c_ipr	6	0	0	0	1	1	1		1	1	1
OG-GELP-C10d_ipr	11	0	0	0	1	1	1		1	1	1
OG-GELP-C10e_ipr	10	0	0	0	1	1	1		1	1	1
OG-GELP-C10f_ipr	13	0	0	0	1	1	1		0.769231	0.769231	0.769231
OG-GELP-C10g_ipr	33	0	0	0	1	1	1		0.909091	0.909091	0.909091
OG-GELP-C10h_ipr	37	0	0	0	1	1	1		0.945946	0.945946	0.945946
