# Supplementary material for: Genome-Wide Classification and Phylogenetic Analyses of the GDSL-Type Esterase/Lipase (GELP) Family in Flowering Plants
Source: Int J Mol Sci. 2022 Oct 11;23(20):12114. doi: 10.3390/ijms232012114 (PMC9602515; doi:10.3390/ijms232012114)
Supplement: Supplementary file 1 [file ijms-23-12114-s001.zip › Table S3.xlsx]

## Sheet: Matrix count OG per genomes
Table S3. Number and sequences of the GELP genes identified by HMMsearch in 46 plant species.
OG x Genomes	Taxo1	Taxo2	OG-GELP-C1a	OG-GELP-C1b	OG-GELP-C2a	OG-GELP-C2b	OG-GELP-C2c	OG-GELP-C3	OG-GELP-C4a	OG-GELP-C4b	OG-GELP-C4c	OG-GELP-C4d	OG-GELP-C4e	OG-GELP-C4f	OG-GELP-C4g	OG-GELP-C4h	OG-GELP-C4i	OG-GELP-C5a	OG-GELP-C5b	OG-GELP-C6a	OG-GELP-C6b	OG-GELP-C6c	OG-GELP-C7a	OG-GELP-C7b	OG-GELP-C7c	OG-GELP-C7d	OG-GELP-C7e	OG-GELP-C7f	OG-GELP-C7g	OG-GELP-C7h	OG-GELP-C8a	OG-GELP-C8b	OG-GELP-C8c	OG-GELP-C8d	OG-GELP-C8e	OG-GELP-C8f	OG-GELP-C9a	OG-GELP-C9b	OG-GELP-C10a	OG-GELP-C10b	OG-GELP-C10c	OG-GELP-C10d	OG-GELP-C10e	OG-GELP-C10f	OG-GELP-C10g	OG-GELP-C10h	TOTAL
AMBTC_v1.0.faa	basal		1	1	1	1	1	1	1	1	1	1	2	3	0	5	0	1	7	2	1	1	1	1	1	1	1	1	1	1	2	1	1	1	0	1	2	0	1	1	1	3	1	1	0	3	59
CAPAN_CM334_v2.0.faa	Dicot	Asterids	3	3	10	3	1	2	1	2	2	2	1	2	13	2	1	0	4	0	1	1	1	10	3	1	0	1	2	0	1	3	4	0	3	6	2	3	1	2	1	1	1	2	3	2	107
CAPAN_Glabriusculum_Chiltepin_v2.0.faa	Dicot	Asterids	3	3	6	3	1	2	1	2	2	2	2	2	11	1	0	0	4	0	1	1	1	4	3	1	0	1	2	0	1	3	2	0	3	6	2	3	1	2	3	1	1	2	2	2	93
CAPAN_Zunla_1_v2.0.faa	Dicot	Asterids	3	3	10	3	1	2	1	2	2	2	1	2	9	1	0	0	4	0	1	1	1	7	3	1	0	1	2	0	1	0	2	0	1	5	1	3	1	2	3	1	1	2	1	2	89
COFAR_RB_v1.0.faa	Dicot	Asterids	3	8	15	4	0	0	2	8	2	4	16	16	29	12	1	3	29	2	5	2	3	12	4	4	0	3	2	0	0	9	1	0	4	1	6	6	0	1	4	5	4	4	12	4	250
COFCA_v1.0.faa	Dicot	Asterids	1	2	2	1	2	2	1	1	2	1	1	3	11	9	1	1	8	1	1	1	1	7	1	1	0	1	1	0	1	2	2	0	1	2	2	3	0	1	1	1	1	1	4	2	88
DAUCA_JGI_v2.0.faa	Dicot	Asterids	2	1	3	1	1	2	0	1	2	3	7	5	12	3	3	1	2	2	2	0	1	9	2	3	0	0	5	0	1	5	5	0	4	7	3	3	0	1	1	1	1	1	4	2	112
HELAN_XRQ_v1.2.faa	Dicot	Asterids	2	5	6	2	0	4	1	3	1	6	6	3	0	19	1	0	2	2	3	1	1	21	2	3	0	0	0	0	5	3	3	0	2	11	1	3	1	1	2	2	2	10	14	3	157
IPOTF_NSP306.faa	Dicot	Asterids	2	5	3	1	1	14	2	10	3	6	2	4	15	25	1	1	13	1	1	1	1	4	3	2	0	1	1	0	0	2	3	1	3	2	1	2	0	2	0	1	2	1	7	4	154
IPOTF_Y22.faa	Dicot	Asterids	2	6	4	1	1	8	1	3	1	7	2	4	16	18	1	1	11	0	1	1	1	3	2	1	0	2	1	0	0	2	3	1	2	3	1	2	0	2	0	2	2	1	9	6	135
IPOTR_NSP323.faa	Dicot	Asterids	2	6	3	1	1	13	2	4	4	6	2	4	14	27	1	1	11	1	1	1	1	4	2	2	0	1	1	0	0	2	3	1	3	2	1	2	0	2	0	1	2	1	7	4	147
OLEEU_v1.0.faa	Dicot	Asterids	2	4	2	3	3	3	2	1	3	3	3	4	2	3	1	1	1	0	2	1	1	6	2	1	0	1	1	0	0	5	3	0	2	4	0	5	1	1	1	0	1	3	9	1	92
SOLLC_ITAG3.2.faa	Dicot	Asterids	3	2	3	1	1	2	1	3	2	2	2	2	11	4	1	0	11	1	1	1	1	9	3	1	0	1	2	0	1	4	4	0	4	7	2	3	1	2	1	1	1	2	5	2	111
SOLTU_PGSC_v4.03.faa	Dicot	Asterids	3	2	4	1	1	2	1	2	2	2	2	2	12	2	1	0	6	1	1	1	1	7	3	0	0	1	2	0	1	4	2	0	3	7	2	4	1	1	1	1	1	1	5	2	98
BETVU_RefBeet_v1.2.faa	Dicot	cheno	1	3	1	2	1	1	1	5	1	1	3	4	15	0	0	0	5	2	1	2	2	7	1	2	1	4	4	0	1	1	2	2	1	4	2	3	2	1	0	1	0	2	2	0	94
CHEQI_JGI_v1.0.faa	Dicot	cheno	2	6	2	2	2	2	1	11	2	2	8	6	27	0	0	0	12	7	2	2	4	17	2	3	2	5	5	0	2	4	2	2	2	5	3	3	2	2	0	2	2	2	4	0	171
CAJCA_Asha_v1.0.faa	Dicot	Fabids	3	2	8	1	2	3	2	2	4	1	4	5	0	6	19	1	4	2	2	0	1	9	2	2	0	3	0	0	1	3	2	1	1	11	3	1	1	1	0	2	1	2	11	1	130
CICAR_CDC_Frontier_kabuli.faa	Dicot	Fabids	3	3	6	1	1	2	2	1	2	1	3	4	0	4	5	0	1	2	1	0	1	6	1	1	0	1	0	0	0	3	2	0	1	9	5	1	1	1	0	2	1	3	7	2	90
CICAR_ICC_4958_desi.faa	Dicot	Fabids	3	3	6	1	1	2	2	1	2	1	2	3	0	4	5	0	2	2	2	0	1	6	1	2	0	0	0	0	0	5	1	0	0	7	6	1	1	1	0	2	1	2	2	1	82
CUCME_DHL92_v3.6.1.faa	Dicot	Fabids	1	1	2	1	1	5	3	3	1	1	1	4	5	2	0	0	8	1	1	1	1	5	2	1	0	0	1	0	1	3	0	0	4	2	2	2	0	1	0	1	1	2	2	0	73
CUCSA_ASM407_v2.0.faa	Dicot	Fabids	1	1	2	1	1	6	3	3	1	1	1	4	0	2	0	0	9	1	1	1	1	5	2	1	0	0	1	0	1	3	2	0	3	2	2	2	1	1	0	1	1	2	2	0	72
CUCSA_Gy14_v2.0.faa	Dicot	Fabids	1	0	2	0	1	4	3	3	1	1	0	4	6	2	0	0	9	1	1	1	1	5	2	1	0	0	1	0	1	3	2	0	2	2	2	2	1	1	0	1	1	2	2	0	72
CUCSA_PI183967.faa	Dicot	Fabids	1	1	2	1	1	4	3	3	1	1	1	4	5	3	0	0	9	1	1	1	1	5	2	1	0	0	1	0	1	2	2	0	2	2	2	2	1	1	0	1	1	2	2	0	74
FRAVE_v4.0a1.faa	Dicot	Fabids	2	2	3	1	2	4	2	1	1	1	5	5	1	1	1	1	10	1	1	1	1	6	1	1	0	1	3	0	1	3	0	1	1	6	1	2	0	2	0	1	1	1	4	5	88
MALDO_Borkh_v3.0.a1.faa	Dicot	Fabids	3	1	5	3	1	5	3	2	5	7	8	13	0	3	2	2	13	6	2	1	1	9	2	1	0	4	3	0	0	7	0	3	1	17	3	2	1	2	0	3	3	9	14	6	176
MALDO_GDDH13_v1.1.faa	Dicot	Fabids	2	2	4	2	1	4	2	1	3	1	5	7	0	4	1	1	11	5	2	1	1	10	3	1	0	2	2	0	1	5	0	2	1	16	3	0	1	2	0	2	2	5	10	4	132
MALDO_HFTH1.faa	Dicot	Fabids	2	2	3	2	1	4	2	1	3	1	4	7	0	2	1	1	9	4	2	1	1	4	2	1	0	2	2	0	1	4	0	2	2	9	2	2	1	2	0	1	3	4	7	4	108
MANES_AM560_2_v6.1.faa	Dicot	Fabids	2	3	4	1	1	3	2	2	1	4	5	5	14	0	2	1	7	2	1	1	1	7	2	1	0	3	1	0	1	1	1	2	1	6	2	2	1	1	1	2	1	3	8	4	113
MEDTR_A17_r5.0.faa	Dicot	Fabids	4	3	9	1	3	8	2	1	2	1	8	9	0	5	16	1	6	3	1	0	1	11	1	2	0	4	0	0	0	5	2	1	1	13	3	4	1	1	0	2	1	4	11	3	154
MEDTR_Mt4.0v2.faa	Dicot	Fabids	4	3	10	1	3	8	3	1	2	1	8	8	0	4	17	1	6	3	1	0	1	12	1	2	0	5	0	0	0	5	2	1	2	13	3	3	1	1	0	2	1	4	12	3	158
PHAVU_v2.0.faa	Dicot	Fabids	3	2	6	1	1	4	2	1	2	1	4	5	0	3	3	1	3	2	2	0	1	8	1	1	0	4	0	0	1	4	2	0	2	13	3	1	0	1	0	2	1	2	12	1	106
SOYBN_Wm82_a2_v1.0.faa	Dicot	Fabids	5	4	13	2	3	6	4	2	4	2	7	6	0	7	5	4	10	5	4	0	2	12	2	2	0	3	0	0	2	7	4	1	2	23	6	2	1	1	0	4	2	3	27	2	201
SOYBN_ZH13.faa	Dicot	Fabids	5	5	12	2	3	6	4	2	4	2	6	6	0	5	7	3	8	5	4	0	2	11	2	3	0	3	0	0	2	7	4	1	2	23	6	2	1	2	0	4	2	3	27	2	198
ARATH_Araport11.faa	Dicot	Rosids	1	8	2	1	1	5	2	3	1	1	2	2	1	11	1	0	11	1	2	1	1	8	1	2	1	2	0	0	1	3	1	1	7	21	1	4	0	1	1	1	1	1	4	0	120
BRANA_Darmor_v8.1.faa	Dicot	Rosids	4	7	9	2	0	9	0	3	2	3	7	4	1	16	1	0	27	1	6	2	2	13	3	7	2	5	0	0	0	5	0	3	13	16	2	7	0	2	0	4	0	5	8	0	201
BRANA_Tapidor_v6.3.faa	Dicot	Rosids	4	7	7	2	0	5	0	2	2	5	4	4	2	14	2	0	18	0	4	2	2	12	4	6	2	2	0	0	0	5	0	0	10	10	3	4	0	2	2	3	0	0	4	0	155
BRANA_v5.0.faa	Dicot	Rosids	4	9	9	2	2	13	6	6	2	4	7	4	2	18	2	0	33	2	6	2	2	22	4	7	3	7	0	0	2	6	2	4	13	50	3	8	0	2	0	4	3	11	10	0	296
BRAOL_A2_v1.0.faa	Dicot	Rosids	0	2	5	1	1	4	0	2	1	1	4	2	1	7	1	0	20	1	1	0	1	10	0	2	1	3	0	0	1	3	1	0	0	14	1	4	0	1	1	2	1	7	3	0	110
BRAOL_HDEM.faa	Dicot	Rosids	2	6	5	1	1	6	4	3	1	2	4	3	1	9	1	0	20	1	3	1	1	12	2	3	1	3	0	0	1	3	1	2	6	23	2	4	0	1	1	2	2	6	4	0	154
BRAOL_TO1000.faa	Dicot	Rosids	2	10	11	1	1	7	3	3	1	2	3	3	1	10	1	0	19	1	3	1	1	12	2	6	1	4	0	0	1	3	1	1	9	30	2	4	0	1	1	2	1	7	6	0	178
BRARR_Z1.faa	Dicot	Rosids	2	5	5	1	1	6	3	3	1	2	3	2	1	7	1	0	16	1	3	1	1	13	2	3	2	4	0	0	1	3	1	2	7	23	1	5	0	1	1	2	1	6	4	0	147
BRARR_v3.0.faa	Dicot	Rosids	2	4	5	1	1	6	3	3	1	2	3	2	1	8	1	0	20	1	3	1	1	12	2	3	2	4	0	0	1	3	0	2	8	23	1	5	0	1	1	2	0	6	5	0	150
CITMA_v1.0.faa	Dicot	Rosids	1	2	2	1	1	2	2	1	1	2	3	4	3	0	1	1	5	1	1	0	2	5	2	2	0	2	1	0	1	4	1	0	2	7	2	2	1	1	1	1	1	1	5	2	80
CITME_v1.0.faa	Dicot	Rosids	1	6	3	2	1	2	2	0	1	1	4	5	3	0	1	0	5	4	1	0	1	8	2	3	0	2	1	0	3	12	4	0	2	8	3	3	1	1	1	1	1	2	8	2	111
CITSI_v2.0.faa	Dicot	Rosids	1	2	2	1	1	2	2	1	1	2	4	4	3	0	1	1	4	1	1	0	2	7	1	2	0	2	1	0	1	4	1	0	2	6	2	2	1	1	1	1	1	1	5	2	80
THECC_Criollo_v2.0.faa	Dicot	Rosids	1	4	2	1	1	1	2	3	1	1	3	7	4	2	1	1	9	5	1	1	1	4	1	2	0	6	1	0	1	4	1	0	3	2	1	2	1	1	1	1	1	1	3	2	91
THECC_Matina1_6_v1.1.faa	Dicot	Rosids	1	5	2	1	2	1	2	3	1	1	5	6	5	5	1	1	9	5	1	1	1	5	1	2	0	6	1	0	1	5	1	0	3	3	1	2	1	1	1	1	1	1	4	2	102
VITVI_12X.2.faa	Dicot	Rosids	1	7	2	1	1	7	3	4	1	2	7	4	1	1	2	1	8	1	1	1	1	8	1	2	1	8	1	1	1	2	1	0	2	6	2	2	1	1	1	1	1	1	4	2	107
VITVI_CabernetSauvignon_v1.0.faa	Dicot	Rosids	2	17	4	2	5	30	4	8	4	4	10	7	2	0	6	2	15	5	4	2	3	17	6	4	2	10	2	16	2	7	2	0	2	14	3	8	4	2	2	2	2	2	11	3	259
VITVI_Carmenere_v1.0.faa	Dicot	Rosids	1	10	3	2	2	15	7	10	3	5	10	9	3	2	3	2	21	3	2	2	2	12	2	4	2	11	2	2	2	7	2	0	6	13	4	4	2	1	1	4	2	2	2	4	208
COCNU_C3B02_v2.0.faa	Monocot	Arecacea	2	2	7	4	4	3	2	5	2	1	2	0	2	5	9	1	0	8	0	1	1	2	1	1	0	0	3	0	4	4	0	1	1	6	1	2	4	1	0	1	1	1	2	4	101
COCNU_CATD.faa	Monocot	Arecacea	2	4	3	1	1	2	1	4	1	1	4	0	2	6	4	1	0	1	1	1	1	1	1	1	0	0	1	0	1	5	0	1	1	8	1	2	1	1	0	1	1	1	3	8	80
ELAGV_RefSeq_v1.0.faa	Monocot	Arecacea	2	13	3	2	1	1	1	11	1	2	4	0	5	11	14	1	0	4	1	1	1	2	1	1	0	0	1	0	1	5	0	1	1	8	1	2	3	1	0	1	1	1	3	9	122
PHODC_v3.0.faa	Monocot	Arecacea	5	5	5	1	1	2	1	3	1	1	5	0	2	10	8	2	0	1	1	1	1	2	1	1	0	0	1	0	1	6	0	1	0	5	1	2	1	1	0	2	1	1	4	7	94
BRADI_Bd21v2_1_283_Bd21v2.faa	Monocot	Poacea	7	4	4	2	2	12	1	8	0	1	3	0	6	10	28	0	0	1	1	1	1	3	2	0	0	0	1	0	2	6	0	2	1	8	3	1	1	1	0	1	2	2	5	13	146
DIORT_TDr96_F1_v1.0.faa	Monocot	Poacea	1	1	1	2	1	1	1	2	4	1	7	0	1	7	2	0	0	0	3	0	1	2	2	1	2	0	1	0	1	3	0	1	1	3	0	1	0	1	0	1	1	4	2	9	72
HORVU_IBSC_v2.0.faa	Monocot	Poacea	4	4	1	2	3	2	1	5	1	1	0	0	5	18	34	0	0	1	0	1	1	3	2	0	0	0	1	0	2	8	0	2	1	9	7	2	1	1	0	1	2	5	6	14	151
MAIZE_B73_v4.0.faa	Monocot	Poacea	6	2	2	1	5	1	3	5	1	1	1	0	3	14	23	0	0	1	1	1	1	3	3	0	0	0	1	0	1	8	0	2	1	6	2	1	1	1	0	1	3	1	7	14	128
MAIZE_CML247_v1.0.faa	Monocot	Poacea	7	2	2	1	6	1	1	5	1	1	1	0	3	14	23	0	0	1	1	1	1	3	3	0	0	0	1	0	1	8	0	3	1	6	2	1	1	2	0	1	3	1	6	13	128
MAIZE_Mo17_v1.0.faa	Monocot	Poacea	7	3	2	1	5	3	5	6	1	1	1	0	3	18	25	0	0	1	1	1	1	2	2	0	0	0	1	0	1	9	0	2	1	6	2	2	1	1	0	2	3	1	6	13	140
MAIZE_PH207_v1.0.faa	Monocot	Poacea	6	2	2	1	8	2	2	5	1	1	1	0	3	14	23	0	0	1	1	1	1	3	2	0	0	0	1	0	1	8	0	2	1	7	2	1	1	1	0	1	3	1	7	12	129
ORYGL_v1.0.faa	Monocot	Poacea	3	8	0	0	2	1	1	6	1	1	2	0	4	18	20	0	0	1	1	1	1	2	2	0	0	0	1	0	1	7	0	3	0	8	2	2	2	1	0	1	2	1	4	10	120
ORYSA_IR8_v1.0.faa	Monocot	Poacea	2	4	1	1	3	2	1	5	1	1	2	0	4	7	18	0	0	1	1	0	1	3	2	0	0	0	1	0	1	6	0	2	0	7	2	1	0	1	0	1	2	3	6	11	104
ORYSA_Kitaake_v3.1.faa	Monocot	Poacea	4	5	1	1	2	2	1	6	1	1	2	0	4	17	27	0	0	1	1	1	1	3	2	0	0	0	1	0	1	7	0	2	1	7	2	1	2	1	0	1	2	3	5	11	130
ORYSA_MH63_v1.0.faa	Monocot	Poacea	3	6	1	1	3	2	1	4	1	1	1	0	4	13	20	0	0	1	1	0	1	3	2	0	0	0	1	0	1	7	0	2	1	7	2	1	2	0	0	1	2	3	5	11	115
ORYSA_N22_v1.0.faa	Monocot	Poacea	4	4	1	1	3	2	1	5	0	1	2	0	4	10	19	0	0	1	1	0	1	3	2	0	0	0	1	0	1	7	0	2	1	7	2	1	2	1	0	1	2	3	5	11	112
ORYSA_Nipponbare_v7.0.faa	Monocot	Poacea	4	6	1	1	3	2	1	6	1	1	2	0	4	16	26	0	0	1	1	1	1	3	2	0	0	0	1	0	1	6	0	2	1	7	2	1	1	1	0	1	2	2	6	10	127
ORYSA_R498_IGDB_v3.0.faa	Monocot	Poacea	4	5	1	1	2	2	1	6	1	1	2	0	4	14	23	0	0	1	1	1	1	3	2	0	0	0	1	0	1	5	0	2	1	7	2	1	2	1	0	1	2	3	5	10	120
ORYSA_ZS97_v1.0.faa	Monocot	Poacea	3	5	1	1	4	2	1	5	1	1	2	0	4	14	19	0	0	1	1	1	1	3	2	0	0	0	1	0	1	7	0	2	1	7	2	1	2	1	0	1	2	3	5	11	119
SACSP_AP85_441_v1.0.faa	Monocot	Poacea	15	7	4	3	7	10	5	17	5	3	2	0	10	30	73	0	0	5	3	4	3	11	6	0	0	0	4	0	4	34	0	2	5	19	5	3	3	2	0	3	5	10	14	46	382
SORBI_BTx623_v3.1.1.faa	Monocot	Poacea	4	5	2	1	2	6	1	6	1	1	1	0	5	17	25	0	0	1	1	1	1	3	2	1	0	0	1	0	1	8	0	1	1	8	2	1	1	1	0	1	2	4	5	16	140
SORBI_Tx430_v1.0.faa	Monocot	Poacea	4	5	2	1	2	6	1	5	1	1	1	0	5	14	22	0	0	1	1	1	1	3	2	1	0	0	1	0	1	8	0	1	1	8	2	1	1	1	0	1	2	4	4	16	132
TRITU_Svevo_v2.0.faa	Monocot	Poacea	9	14	2	2	4	31	2	12	0	3	6	0	10	41	72	0	0	2	2	2	2	6	4	0	0	0	2	0	4	14	0	4	2	24	11	2	1	2	0	2	4	5	11	32	346
TRITU_Zavitan_v1.1.faa	Monocot	Poacea	15	22	3	3	6	58	3	19	3	5	7	0	18	66	111	0	0	4	3	3	3	9	6	0	0	0	3	0	6	23	0	6	3	36	15	3	1	3	0	3	6	11	18	58	562
MUSAC_Macma2.faa	Monocot	Zingiberales	3	2	1	1	2	3	2	4	1	1	4	0	1	12	9	0	0	1	2	1	1	3	1	2	1	0	1	0	0	5	0	1	1	5	2	2	0	1	0	1	1	2	5	9	94
MUSBA_Mba1.1.faa	Monocot	Zingiberales	3	2	1	1	2	2	2	4	1	1	3	0	1	10	7	0	0	1	2	1	1	1	1	2	1	0	0	0	0	5	0	1	1	4	1	2	0	0	0	1	0	2	3	5	75
																																																Median	120
		Mean	3.14474	4.61842	4	1.47368	1.98684	5.52632	1.98684	4.15789	1.69737	2.01316	3.72368	3.11842	5	9.52632	10.6316	0.539474	6.77632	1.90789	1.71053	0.960526	1.27632	6.89474	2.10526	1.60526	0.368421	1.84211	1.18421	0.263158	1.19737	5.5	1.15789	1.17105	2.51316	9.85526	2.56579	2.48684	0.960526	1.26316	0.486842	1.63158	1.61842	2.98684	6.44737	6.30263
		Min	0	0	0	0	0	0	0	0	0	1	0	0	0	0	0	0	0	0	0	0	1	1	0	0	0	0	0	0	0	0	0	0	0	1	0	0	0	0	0	0	0	0	0	0
		Max	15	22	15	4	8	58	7	19	5	7	16	16	29	66	111	4	33	8	6	4	4	22	6	7	3	11	5	16	6	34	5	6	13	50	15	8	4	3	4	5	6	11	27	58

## Sheet: Gene details
OG	Genome	count	gene identifiers
OG-GELP-C10a_MAFFT.fas.hmm	AMBTC_v1.0.faa	1	evm_27.model.AmTr_v1.0_scaffold00119.115
OG-GELP-C10b_MAFFT.fas.hmm	AMBTC_v1.0.faa	1	evm_27.model.AmTr_v1.0_scaffold00021.248
OG-GELP-C10c_MAFFT.fas.hmm	AMBTC_v1.0.faa	1	evm_27.model.AmTr_v1.0_scaffold00105.80
OG-GELP-C10d_MAFFT.fas.hmm	AMBTC_v1.0.faa	3	evm_27.model.AmTr_v1.0_scaffold00010.480, evm_27.model.AmTr_v1.0_scaffold00010.475, evm_27.model.AmTr_v1.0_scaffold00010.479
OG-GELP-C10e_MAFFT.fas.hmm	AMBTC_v1.0.faa	1	evm_27.model.AmTr_v1.0_scaffold00060.124
OG-GELP-C10f_MAFFT.fas.hmm	AMBTC_v1.0.faa	1	evm_27.model.AmTr_v1.0_scaffold00037.116
OG-GELP-C10g_MAFFT.fas.hmm	AMBTC_v1.0.faa	0
OG-GELP-C10h_MAFFT.fas.hmm	AMBTC_v1.0.faa	3	evm_27.model.AmTr_v1.0_scaffold00001.475, evm_27.model.AmTr_v1.0_scaffold00001.476, evm_27.model.AmTr_v1.0_scaffold00001.471
OG-GELP-C1a_MAFFT.fas.hmm	AMBTC_v1.0.faa	1	evm_27.model.AmTr_v1.0_scaffold00014.23
OG-GELP-C1b_MAFFT.fas.hmm	AMBTC_v1.0.faa	1	evm_27.model.AmTr_v1.0_scaffold00021.257
OG-GELP-C2a_MAFFT.fas.hmm	AMBTC_v1.0.faa	1	evm_27.model.AmTr_v1.0_scaffold00029.432
OG-GELP-C2b_MAFFT.fas.hmm	AMBTC_v1.0.faa	1	evm_27.model.AmTr_v1.0_scaffold00096.35
OG-GELP-C2c_MAFFT.fas.hmm	AMBTC_v1.0.faa	1	evm_27.model.AmTr_v1.0_scaffold00021.102
OG-GELP-C3_MAFFT.fas.hmm	AMBTC_v1.0.faa	1	evm_27.model.AmTr_v1.0_scaffold00040.132
OG-GELP-C4a_MAFFT.fas.hmm	AMBTC_v1.0.faa	1	evm_27.model.AmTr_v1.0_scaffold00025.117
OG-GELP-C4b_MAFFT.fas.hmm	AMBTC_v1.0.faa	1	evm_27.model.AmTr_v1.0_scaffold00003.193
OG-GELP-C4c_MAFFT.fas.hmm	AMBTC_v1.0.faa	1	evm_27.model.AmTr_v1.0_scaffold00053.34
OG-GELP-C4d_MAFFT.fas.hmm	AMBTC_v1.0.faa	1	evm_27.model.AmTr_v1.0_scaffold00049.31
OG-GELP-C4e_MAFFT.fas.hmm	AMBTC_v1.0.faa	2	evm_27.model.AmTr_v1.0_scaffold00049.277, evm_27.model.AmTr_v1.0_scaffold00099.93
OG-GELP-C4f_MAFFT.fas.hmm	AMBTC_v1.0.faa	3	evm_27.model.AmTr_v1.0_scaffold00049.281, evm_27.model.AmTr_v1.0_scaffold00049.283, evm_27.model.AmTr_v1.0_scaffold00049.280
OG-GELP-C4g_MAFFT.fas.hmm	AMBTC_v1.0.faa	0
OG-GELP-C4h_MAFFT.fas.hmm	AMBTC_v1.0.faa	5	evm_27.model.AmTr_v1.0_scaffold00023.156, evm_27.model.AmTr_v1.0_scaffold00016.105, evm_27.model.AmTr_v1.0_scaffold00023.161, evm_27.model.AmTr_v1.0_scaffold00016.103, evm_27.model.AmTr_v1.0_scaffold00016.101
OG-GELP-C4i_MAFFT.fas.hmm	AMBTC_v1.0.faa	0
OG-GELP-C4Y_MAFFT.fas.hmm	AMBTC_v1.0.faa	0
OG-GELP-C5a_MAFFT.fas.hmm	AMBTC_v1.0.faa	1	evm_27.model.AmTr_v1.0_scaffold00007.314
OG-GELP-C5b_MAFFT.fas.hmm	AMBTC_v1.0.faa	7	evm_27.model.AmTr_v1.0_scaffold00016.290, evm_27.model.AmTr_v1.0_scaffold00016.282, evm_27.model.AmTr_v1.0_scaffold00016.291, evm_27.model.AmTr_v1.0_scaffold00016.292, evm_27.model.AmTr_v1.0_scaffold00016.284, evm_27.model.AmTr_v1.0_scaffold00106.9, evm_27.model.AmTr_v1.0_scaffold00007.312
OG-GELP-C6a_MAFFT.fas.hmm	AMBTC_v1.0.faa	2	evm_27.model.AmTr_v1.0_scaffold02104.1, evm_27.model.AmTr_v1.0_scaffold00102.54
OG-GELP-C6b_MAFFT.fas.hmm	AMBTC_v1.0.faa	1	evm_27.model.AmTr_v1.0_scaffold00059.247
OG-GELP-C6c_MAFFT.fas.hmm	AMBTC_v1.0.faa	1	evm_27.model.AmTr_v1.0_scaffold00018.148
OG-GELP-C7a_MAFFT.fas.hmm	AMBTC_v1.0.faa	1	evm_27.model.AmTr_v1.0_scaffold00071.219
OG-GELP-C7b_MAFFT.fas.hmm	AMBTC_v1.0.faa	1	evm_27.model.AmTr_v1.0_scaffold00021.297
OG-GELP-C7c_MAFFT.fas.hmm	AMBTC_v1.0.faa	1	evm_27.model.AmTr_v1.0_scaffold00071.218
OG-GELP-C7d_MAFFT.fas.hmm	AMBTC_v1.0.faa	1	evm_27.model.AmTr_v1.0_scaffold00099.102
OG-GELP-C7e_MAFFT.fas.hmm	AMBTC_v1.0.faa	1	evm_27.model.AmTr_v1.0_scaffold00006.167
OG-GELP-C7f_MAFFT.fas.hmm	AMBTC_v1.0.faa	1	evm_27.model.AmTr_v1.0_scaffold00006.159
OG-GELP-C7g_MAFFT.fas.hmm	AMBTC_v1.0.faa	1	evm_27.model.AmTr_v1.0_scaffold00056.168
OG-GELP-C7h_MAFFT.fas.hmm	AMBTC_v1.0.faa	1	evm_27.model.AmTr_v1.0_scaffold00106.99
OG-GELP-C8a_MAFFT.fas.hmm	AMBTC_v1.0.faa	2	evm_27.model.AmTr_v1.0_scaffold00018.67, evm_27.model.AmTr_v1.0_scaffold00021.140
OG-GELP-C8b_MAFFT.fas.hmm	AMBTC_v1.0.faa	1	evm_27.model.AmTr_v1.0_scaffold00074.83
OG-GELP-C8c_MAFFT.fas.hmm	AMBTC_v1.0.faa	1	evm_27.model.AmTr_v1.0_scaffold00021.141
OG-GELP-C8d_MAFFT.fas.hmm	AMBTC_v1.0.faa	1	evm_27.model.AmTr_v1.0_scaffold00023.36
OG-GELP-C8e_MAFFT.fas.hmm	AMBTC_v1.0.faa	0
OG-GELP-C8f_MAFFT.fas.hmm	AMBTC_v1.0.faa	1	evm_27.model.AmTr_v1.0_scaffold00001.265
OG-GELP-C9a_MAFFT.fas.hmm	AMBTC_v1.0.faa	2	evm_27.model.AmTr_v1.0_scaffold00002.397, evm_27.model.AmTr_v1.0_scaffold00136.33
OG-GELP-C9b_MAFFT.fas.hmm	AMBTC_v1.0.faa	0
OG-GELP-C10a_MAFFT.fas.hmm	ARATH_Araport11.faa	0
OG-GELP-C10b_MAFFT.fas.hmm	ARATH_Araport11.faa	1	AT4G10950.2
OG-GELP-C10c_MAFFT.fas.hmm	ARATH_Araport11.faa	1	AT1G71120.1
OG-GELP-C10d_MAFFT.fas.hmm	ARATH_Araport11.faa	1	AT1G74460.1
OG-GELP-C10e_MAFFT.fas.hmm	ARATH_Araport11.faa	1	AT5G37690.1
OG-GELP-C10f_MAFFT.fas.hmm	ARATH_Araport11.faa	1	AT5G55050.1
OG-GELP-C10g_MAFFT.fas.hmm	ARATH_Araport11.faa	4	AT5G33370.1, AT4G28780.1, AT5G18430.1, AT3G04290.1
OG-GELP-C10h_MAFFT.fas.hmm	ARATH_Araport11.faa	0
OG-GELP-C1a_MAFFT.fas.hmm	ARATH_Araport11.faa	1	AT5G50890.1
OG-GELP-C1b_MAFFT.fas.hmm	ARATH_Araport11.faa	8	AT5G24180.1, AT5G24190.1, AT5G24230.1, AT5G24210.1, AT2G05260.1, AT5G24200.1, AT4G10955.1, AT5G24220.1
OG-GELP-C2a_MAFFT.fas.hmm	ARATH_Araport11.faa	2	AT2G38180.1, AT3G11210.1
OG-GELP-C2b_MAFFT.fas.hmm	ARATH_Araport11.faa	1	AT5G62930.2
OG-GELP-C2c_MAFFT.fas.hmm	ARATH_Araport11.faa	1	AT5G45920.1
OG-GELP-C3_MAFFT.fas.hmm	ARATH_Araport11.faa	5	AT3G09930.1, AT5G03590.3, AT5G03600.2, AT5G03610.1, AT2G36325.1
OG-GELP-C4a_MAFFT.fas.hmm	ARATH_Araport11.faa	2	AT3G05180.1, AT1G54790.2
OG-GELP-C4b_MAFFT.fas.hmm	ARATH_Araport11.faa	3	AT1G56670.1, AT3G62280.1, AT1G09390.1
OG-GELP-C4c_MAFFT.fas.hmm	ARATH_Araport11.faa	1	AT4G01130.1
OG-GELP-C4d_MAFFT.fas.hmm	ARATH_Araport11.faa	1	AT3G48460.1
OG-GELP-C4e_MAFFT.fas.hmm	ARATH_Araport11.faa	2	AT1G67830.1, AT3G26430.1
OG-GELP-C4f_MAFFT.fas.hmm	ARATH_Araport11.faa	2	AT3G27950.1, AT5G14450.1
OG-GELP-C4g_MAFFT.fas.hmm	ARATH_Araport11.faa	1	AT5G03980.1
OG-GELP-C4h_MAFFT.fas.hmm	ARATH_Araport11.faa	11	AT1G28640.1, AT1G28610.2, AT1G28600.1, AT1G28660.1, AT2G27360.1, AT1G28590.1, AT1G28650.1, AT1G28580.1, AT1G31550.2, AT1G28570.1, AT1G28670.1
OG-GELP-C4i_MAFFT.fas.hmm	ARATH_Araport11.faa	0
OG-GELP-C4Y_MAFFT.fas.hmm	ARATH_Araport11.faa	1	AT5G45910.1
OG-GELP-C5a_MAFFT.fas.hmm	ARATH_Araport11.faa	0
OG-GELP-C5b_MAFFT.fas.hmm	ARATH_Araport11.faa	11	AT1G54010.1, AT5G40990.1, AT1G53920.1, AT1G54030.1, AT3G14210.1, AT3G14225.1, AT1G54020.2, AT1G53940.2, AT1G53990.1, AT3G14220.1, AT1G54000.1
OG-GELP-C6a_MAFFT.fas.hmm	ARATH_Araport11.faa	1	AT4G16230.1
OG-GELP-C6b_MAFFT.fas.hmm	ARATH_Araport11.faa	2	AT2G23540.1, AT3G50400.1
OG-GELP-C6c_MAFFT.fas.hmm	ARATH_Araport11.faa	1	AT5G41890.1
OG-GELP-C7a_MAFFT.fas.hmm	ARATH_Araport11.faa	1	AT1G33811.1
OG-GELP-C7b_MAFFT.fas.hmm	ARATH_Araport11.faa	8	AT1G29670.2, AT2G19050.1, AT1G29660.1, AT5G45670.1, AT4G30140.1, AT2G19010.2, AT4G18970.2, AT2G19060.1
OG-GELP-C7c_MAFFT.fas.hmm	ARATH_Araport11.faa	1	AT1G71691.2
OG-GELP-C7d_MAFFT.fas.hmm	ARATH_Araport11.faa	2	AT1G71250.1, AT5G08460.1
OG-GELP-C7e_MAFFT.fas.hmm	ARATH_Araport11.faa	1	AT5G15720.1
OG-GELP-C7f_MAFFT.fas.hmm	ARATH_Araport11.faa	2	AT2G04020.2, AT2G03980.1
OG-GELP-C7g_MAFFT.fas.hmm	ARATH_Araport11.faa	0
OG-GELP-C7h_MAFFT.fas.hmm	ARATH_Araport11.faa	0
OG-GELP-C8a_MAFFT.fas.hmm	ARATH_Araport11.faa	1	AT5G45950.1
OG-GELP-C8b_MAFFT.fas.hmm	ARATH_Araport11.faa	3	AT4G26790.1, AT2G42990.1, AT2G04570.1
OG-GELP-C8c_MAFFT.fas.hmm	ARATH_Araport11.faa	1	AT5G45960.1
OG-GELP-C8d_MAFFT.fas.hmm	ARATH_Araport11.faa	1	AT2G40250.1
OG-GELP-C8e_MAFFT.fas.hmm	ARATH_Araport11.faa	7	AT1G58430.1, AT2G31550.1, AT1G06990.1, AT2G31540.1, AT2G30310.1, AT2G30220.1, AT2G24560.1
OG-GELP-C8f_MAFFT.fas.hmm	ARATH_Araport11.faa	21	AT1G20135.1, AT1G58525.1, AT1G20132.1, AT1G75900.1, AT1G58725.1, AT1G20120.1, AT1G75890.3, AT1G75920.1, AT1G73610.1, AT3G43550.1, AT1G20130.1, AT1G59030.1, AT3G14820.1, AT5G42170.1, AT1G75880.1, AT1G23500.1, AT3G43570.1, AT5G63170.1, AT1G59406.1, AT1G75910.1, AT1G75930.1
OG-GELP-C9a_MAFFT.fas.hmm	ARATH_Araport11.faa	1	AT3G16370.1
OG-GELP-C9b_MAFFT.fas.hmm	ARATH_Araport11.faa	4	AT5G22810.1, AT3G53100.1, AT5G03810.1, AT5G03820.2
OG-GELP-C10a_MAFFT.fas.hmm	BETVU_RefBeet_v1.2.faa	2	Bv7_171720_anhy.t2, Bv7_171720_anhy.t1
OG-GELP-C10b_MAFFT.fas.hmm	BETVU_RefBeet_v1.2.faa	1	Bv5_098640_xwpa.t1
OG-GELP-C10c_MAFFT.fas.hmm	BETVU_RefBeet_v1.2.faa	0
OG-GELP-C10d_MAFFT.fas.hmm	BETVU_RefBeet_v1.2.faa	1	Bv5_114660_jccs.t1
OG-GELP-C10e_MAFFT.fas.hmm	BETVU_RefBeet_v1.2.faa	0
OG-GELP-C10f_MAFFT.fas.hmm	BETVU_RefBeet_v1.2.faa	2	Bv_000690_usnw.t1, Bv_000670_mfgu.t1
OG-GELP-C10g_MAFFT.fas.hmm	BETVU_RefBeet_v1.2.faa	2	Bv7_166540_ocph.t1, Bv4_077280_hzzr.t1
OG-GELP-C10h_MAFFT.fas.hmm	BETVU_RefBeet_v1.2.faa	0
OG-GELP-C1a_MAFFT.fas.hmm	BETVU_RefBeet_v1.2.faa	1	Bv9_204090_anas.t1
OG-GELP-C1b_MAFFT.fas.hmm	BETVU_RefBeet_v1.2.faa	3	Bv3_051990_shdi.t1, Bv3_052000_kiif.t1, Bv5_098700_ouge.t1
OG-GELP-C2a_MAFFT.fas.hmm	BETVU_RefBeet_v1.2.faa	1	Bv2_023820_zqug.t1
OG-GELP-C2b_MAFFT.fas.hmm	BETVU_RefBeet_v1.2.faa	2	Bv_014950_atpm.t1, Bv5_117220_nsie.t1
OG-GELP-C2c_MAFFT.fas.hmm	BETVU_RefBeet_v1.2.faa	1	Bv8_182020_ktfo.t1
OG-GELP-C3_MAFFT.fas.hmm	BETVU_RefBeet_v1.2.faa	1	Bv7_159800_ctzr.t1
OG-GELP-C4a_MAFFT.fas.hmm	BETVU_RefBeet_v1.2.faa	1	Bv4_083430_wfoh.t1
OG-GELP-C4b_MAFFT.fas.hmm	BETVU_RefBeet_v1.2.faa	5	Bv4_079910_ctqi.t1, Bv2_028760_rejw.t1, Bv2_028770_tsxf.t1, Bv5_122420_yszp.t1, Bv2_028770_tsxf.t2
OG-GELP-C4c_MAFFT.fas.hmm	BETVU_RefBeet_v1.2.faa	1	Bv1_003650_fuqn.t1
OG-GELP-C4d_MAFFT.fas.hmm	BETVU_RefBeet_v1.2.faa	1	Bv7_178540_kmum.t1
OG-GELP-C4e_MAFFT.fas.hmm	BETVU_RefBeet_v1.2.faa	3	Bv6_146910_twpd.t1, Bv6_146890_tznx.t1, Bv6_146900_ffhr.t1
OG-GELP-C4f_MAFFT.fas.hmm	BETVU_RefBeet_v1.2.faa	4	Bv5_116110_gaak.t1, Bv6_146920_nacp.t1, Bv5_115980_afxd.t1, Bv6_146930_whic.t1
OG-GELP-C4g_MAFFT.fas.hmm	BETVU_RefBeet_v1.2.faa	15	Bv_002070_optq.t1, Bv7_157430_dgws.t1, Bv7_157440_acxk.t1, Bv6_140460_cnyy.t1, Bv1_020090_krni.t1, Bv9_215450_dtcs.t1, Bv_014090_gtpd.t1, Bv8_199460_yuhf.t1, Bv3_062550_fisd.t1, Bv1_020080_fugt.t1, Bv8_199450_anra.t1, Bv4_075900_xcgs.t1, Bv1_019900_dzum.t1, Bv7_157450_fkpk.t1, Bv6_145330_djza.t1
OG-GELP-C4h_MAFFT.fas.hmm	BETVU_RefBeet_v1.2.faa	0
OG-GELP-C4i_MAFFT.fas.hmm	BETVU_RefBeet_v1.2.faa	0
OG-GELP-C4Y_MAFFT.fas.hmm	BETVU_RefBeet_v1.2.faa	0
OG-GELP-C5a_MAFFT.fas.hmm	BETVU_RefBeet_v1.2.faa	0
OG-GELP-C5b_MAFFT.fas.hmm	BETVU_RefBeet_v1.2.faa	5	Bv7_169370_ujfo.t1, Bv7_169330_mfyd.t2, Bv7_169380_pwoh.t1, Bv7_169330_mfyd.t1, Bv7_169310_nniz.t1
OG-GELP-C6a_MAFFT.fas.hmm	BETVU_RefBeet_v1.2.faa	2	Bv3_054340_paeq.t2, Bv3_054340_paeq.t1
OG-GELP-C6b_MAFFT.fas.hmm	BETVU_RefBeet_v1.2.faa	1	Bv6_134750_zufq.t1
OG-GELP-C6c_MAFFT.fas.hmm	BETVU_RefBeet_v1.2.faa	2	Bv5_104080_gmqy.t2, Bv5_104080_gmqy.t1
OG-GELP-C7a_MAFFT.fas.hmm	BETVU_RefBeet_v1.2.faa	2	Bv1_012570_onxp.t1, Bv2_035210_phpx.t1
OG-GELP-C7b_MAFFT.fas.hmm	BETVU_RefBeet_v1.2.faa	7	Bv4_082150_esec.t1, Bv8_188250_hmeg.t1, Bv8_188270_iepi.t1, Bv4_082160_efns.t1, Bv8_188230_enxx.t1, Bv8_188220_naqu.t1, Bv8_188290_yizc.t1
OG-GELP-C7c_MAFFT.fas.hmm	BETVU_RefBeet_v1.2.faa	1	Bv1_012580_uype.t1
OG-GELP-C7d_MAFFT.fas.hmm	BETVU_RefBeet_v1.2.faa	2	Bv1_009920_usfs.t1, Bv4_077660_kmjz.t1
OG-GELP-C7e_MAFFT.fas.hmm	BETVU_RefBeet_v1.2.faa	1	Bv2_028360_kfyw.t1
OG-GELP-C7f_MAFFT.fas.hmm	BETVU_RefBeet_v1.2.faa	4	Bv2_028300_mzkn.t1, Bv2_028310_tntp.t1, Bv2_028290_qqkm.t1, Bv6_149000_zqrj.t1
OG-GELP-C7g_MAFFT.fas.hmm	BETVU_RefBeet_v1.2.faa	4	Bv1_000610_wade.t1, Bv1_000630_qkxk.t1, Bv1_000620_ochx.t1, Bv1_000600_gmir.t1
OG-GELP-C7h_MAFFT.fas.hmm	BETVU_RefBeet_v1.2.faa	0
OG-GELP-C8a_MAFFT.fas.hmm	BETVU_RefBeet_v1.2.faa	1	Bv8_182180_mhhd.t1
OG-GELP-C8b_MAFFT.fas.hmm	BETVU_RefBeet_v1.2.faa	1	Bv9_204390_jimz.t1
OG-GELP-C8c_MAFFT.fas.hmm	BETVU_RefBeet_v1.2.faa	2	Bv8_182190_rhng.t1, Bv8_182190_rhng.t2
OG-GELP-C8d_MAFFT.fas.hmm	BETVU_RefBeet_v1.2.faa	2	Bv2_045750_gijd.t1, Bv8_182200_tgmq.t1
OG-GELP-C8e_MAFFT.fas.hmm	BETVU_RefBeet_v1.2.faa	1	Bv7_174960_wmck.t1
OG-GELP-C8f_MAFFT.fas.hmm	BETVU_RefBeet_v1.2.faa	4	Bv6_130160_gdqw.t1, Bv1_020790_fasd.t2, Bv6_130150_wpjx.t1, Bv6_130200_qwix.t1
OG-GELP-C9a_MAFFT.fas.hmm	BETVU_RefBeet_v1.2.faa	2	Bv9_210800_dqnx.t1, Bv9_211950_ggak.t1
OG-GELP-C9b_MAFFT.fas.hmm	BETVU_RefBeet_v1.2.faa	3	Bv7_160990_wuyk.t2, Bv7_160990_wuyk.t3, Bv7_160990_wuyk.t1
OG-GELP-C10a_MAFFT.fas.hmm	BRADI_Bd21v2_1_283_Bd21v2.faa	1	Bradi4g43890.1_1
OG-GELP-C10b_MAFFT.fas.hmm	BRADI_Bd21v2_1_283_Bd21v2.faa	1	Bradi3g51720.1_1
OG-GELP-C10c_MAFFT.fas.hmm	BRADI_Bd21v2_1_283_Bd21v2.faa	0
OG-GELP-C10d_MAFFT.fas.hmm	BRADI_Bd21v2_1_283_Bd21v2.faa	1	Bradi1g45140.1_1
OG-GELP-C10e_MAFFT.fas.hmm	BRADI_Bd21v2_1_283_Bd21v2.faa	2	Bradi1g44080.2_1, Bradi3g56897.1_1
OG-GELP-C10f_MAFFT.fas.hmm	BRADI_Bd21v2_1_283_Bd21v2.faa	2	Bradi1g15543.1_1, Bradi1g15547.1_1
OG-GELP-C10g_MAFFT.fas.hmm	BRADI_Bd21v2_1_283_Bd21v2.faa	5	Bradi3g55270.1_1, Bradi3g28100.1_1, Bradi3g12730.1_1, Bradi3g48830.1_1, Bradi5g15160.1_1
OG-GELP-C10h_MAFFT.fas.hmm	BRADI_Bd21v2_1_283_Bd21v2.faa	13	Bradi4g04327.1_1, Bradi1g30034.1_1, Bradi3g51217.1_1, Bradi3g59718.1_1, Bradi3g01797.1_1, Bradi5g18307.1_1, Bradi5g02077.1_1, Bradi1g30026.1_1, Bradi3g59714.1_1, Bradi3g51207.1_1, Bradi3g59722.1_1, Bradi3g39622.1_1, Bradi1g30032.1_1
OG-GELP-C1a_MAFFT.fas.hmm	BRADI_Bd21v2_1_283_Bd21v2.faa	7	Bradi2g45940.1_1, Bradi2g08510.4_1, Bradi2g08510.2_1, Bradi2g45950.1_1, Bradi2g08510.3_1, Bradi1g23080.1_1, Bradi2g49990.1_1
OG-GELP-C1b_MAFFT.fas.hmm	BRADI_Bd21v2_1_283_Bd21v2.faa	4	Bradi1g25883.1_1, Bradi2g48380.1_1, Bradi1g25890.1_1, Bradi3g10550.1_1
OG-GELP-C2a_MAFFT.fas.hmm	BRADI_Bd21v2_1_283_Bd21v2.faa	4	Bradi1g23070.1_1, Bradi1g74310.2_1, Bradi1g74310.1_1, Bradi1g23070.2_1
OG-GELP-C2b_MAFFT.fas.hmm	BRADI_Bd21v2_1_283_Bd21v2.faa	2	Bradi2g13430.3_1, Bradi2g13430.1_1
OG-GELP-C2c_MAFFT.fas.hmm	BRADI_Bd21v2_1_283_Bd21v2.faa	2	Bradi1g49020.1_1, Bradi2g06900.1_1
OG-GELP-C3_MAFFT.fas.hmm	BRADI_Bd21v2_1_283_Bd21v2.faa	12	Bradi4g10439.1_1, Bradi4g38480.1_1, Bradi3g35300.2_1, Bradi4g28226.1_1, Bradi3g56680.1_1, Bradi1g58960.1_1, Bradi5g24000.1_1, Bradi4g10460.1_1, Bradi1g54140.1_1, Bradi1g57440.3_1, Bradi1g05640.2_1, Bradi1g57440.2_1
OG-GELP-C4a_MAFFT.fas.hmm	BRADI_Bd21v2_1_283_Bd21v2.faa	1	Bradi2g25920.3_1
OG-GELP-C4b_MAFFT.fas.hmm	BRADI_Bd21v2_1_283_Bd21v2.faa	8	Bradi2g12330.1_1, Bradi2g34800.1_1, Bradi2g12340.2_1, Bradi2g12370.1_1, Bradi2g38567.1_1, Bradi2g12340.1_1, Bradi2g12330.3_1, Bradi2g34790.1_1
OG-GELP-C4c_MAFFT.fas.hmm	BRADI_Bd21v2_1_283_Bd21v2.faa	0
OG-GELP-C4d_MAFFT.fas.hmm	BRADI_Bd21v2_1_283_Bd21v2.faa	1	Bradi1g01920.1_1
OG-GELP-C4e_MAFFT.fas.hmm	BRADI_Bd21v2_1_283_Bd21v2.faa	3	Bradi1g23120.2_1, Bradi1g23120.1_1, Bradi1g23130.1_1
OG-GELP-C4f_MAFFT.fas.hmm	BRADI_Bd21v2_1_283_Bd21v2.faa	0
OG-GELP-C4g_MAFFT.fas.hmm	BRADI_Bd21v2_1_283_Bd21v2.faa	6	Bradi1g33670.2_1, Bradi3g48097.1_1, Bradi3g07535.1_1, Bradi4g18187.1_1, Bradi3g47810.1_1, Bradi1g33670.1_1
OG-GELP-C4h_MAFFT.fas.hmm	BRADI_Bd21v2_1_283_Bd21v2.faa	10	Bradi3g04820.1_1, Bradi2g45230.1_1, Bradi3g04810.2_1, Bradi2g45220.1_1, Bradi1g22460.1_1, Bradi2g45280.1_1, Bradi2g45207.2_1, Bradi2g45240.1_1, Bradi2g43380.1_1, Bradi1g19840.1_1
OG-GELP-C4i_MAFFT.fas.hmm	BRADI_Bd21v2_1_283_Bd21v2.faa	0
OG-GELP-C4Y_MAFFT.fas.hmm	BRADI_Bd21v2_1_283_Bd21v2.faa	28	Bradi2g07320.1_1, Bradi1g49200.1_1, Bradi2g06970.2_1, Bradi2g06980.1_1, Bradi2g06940.1_1, Bradi1g49190.1_1, Bradi2g32540.4_1, Bradi2g06990.1_1, Bradi1g38770.1_1, Bradi4g31395.1_1, Bradi2g32520.1_1, Bradi1g49000.1_1, Bradi2g32540.2_1, Bradi2g32540.3_1, Bradi1g38780.3_1, Bradi1g49207.2_1, Bradi2g06950.3_1, Bradi2g32510.1_1, Bradi2g06950.2_1, Bradi1g48870.1_1, Bradi2g32540.1_1, Bradi2g06940.2_1, Bra…
OG-GELP-C5a_MAFFT.fas.hmm	BRADI_Bd21v2_1_283_Bd21v2.faa	0
OG-GELP-C5b_MAFFT.fas.hmm	BRADI_Bd21v2_1_283_Bd21v2.faa	0
OG-GELP-C6a_MAFFT.fas.hmm	BRADI_Bd21v2_1_283_Bd21v2.faa	1	Bradi1g64327.1_1
OG-GELP-C6b_MAFFT.fas.hmm	BRADI_Bd21v2_1_283_Bd21v2.faa	1	Bradi1g18470.1_1
OG-GELP-C6c_MAFFT.fas.hmm	BRADI_Bd21v2_1_283_Bd21v2.faa	1	Bradi5g19050.1_1
OG-GELP-C7a_MAFFT.fas.hmm	BRADI_Bd21v2_1_283_Bd21v2.faa	1	Bradi2g03807.1_1
OG-GELP-C7b_MAFFT.fas.hmm	BRADI_Bd21v2_1_283_Bd21v2.faa	3	Bradi2g19650.1_1, Bradi2g48760.1_1, Bradi2g49781.2_1
OG-GELP-C7c_MAFFT.fas.hmm	BRADI_Bd21v2_1_283_Bd21v2.faa	2	Bradi2g25070.1_1, Bradi3g13585.1_1
OG-GELP-C7d_MAFFT.fas.hmm	BRADI_Bd21v2_1_283_Bd21v2.faa	0
OG-GELP-C7e_MAFFT.fas.hmm	BRADI_Bd21v2_1_283_Bd21v2.faa	0
OG-GELP-C7f_MAFFT.fas.hmm	BRADI_Bd21v2_1_283_Bd21v2.faa	0
OG-GELP-C7g_MAFFT.fas.hmm	BRADI_Bd21v2_1_283_Bd21v2.faa	1	Bradi1g37880.1_1
OG-GELP-C7h_MAFFT.fas.hmm	BRADI_Bd21v2_1_283_Bd21v2.faa	0
OG-GELP-C8a_MAFFT.fas.hmm	BRADI_Bd21v2_1_283_Bd21v2.faa	2	Bradi1g52300.1_1, Bradi3g01100.1_1
OG-GELP-C8b_MAFFT.fas.hmm	BRADI_Bd21v2_1_283_Bd21v2.faa	6	Bradi1g35340.1_1, Bradi3g06550.1_1, Bradi4g27017.1_1, Bradi4g08607.1_1, Bradi3g06545.1_1, Bradi4g08597.1_1
OG-GELP-C8c_MAFFT.fas.hmm	BRADI_Bd21v2_1_283_Bd21v2.faa	0
OG-GELP-C8d_MAFFT.fas.hmm	BRADI_Bd21v2_1_283_Bd21v2.faa	2	Bradi2g54060.1_1, Bradi2g22690.1_1
OG-GELP-C8e_MAFFT.fas.hmm	BRADI_Bd21v2_1_283_Bd21v2.faa	1	Bradi2g53830.1_1
OG-GELP-C8f_MAFFT.fas.hmm	BRADI_Bd21v2_1_283_Bd21v2.faa	8	Bradi1g00807.1_1, Bradi1g14020.1_1, Bradi3g27407.1_1, Bradi1g00790.2_1, Bradi3g00311.1_1, Bradi3g21127.1_1, Bradi3g27407.2_1, Bradi4g39160.1_1
OG-GELP-C9a_MAFFT.fas.hmm	BRADI_Bd21v2_1_283_Bd21v2.faa	3	Bradi1g50897.1_1, Bradi1g50970.1_1, Bradi1g50927.1_1
OG-GELP-C9b_MAFFT.fas.hmm	BRADI_Bd21v2_1_283_Bd21v2.faa	1	Bradi1g12350.1_1
OG-GELP-C10a_MAFFT.fas.hmm	BRANA_Darmor_v8.1.faa	0
OG-GELP-C10b_MAFFT.fas.hmm	BRANA_Darmor_v8.1.faa	2	BnaA09g24150.1D2, BnaC09g28430.1D2
OG-GELP-C10c_MAFFT.fas.hmm	BRANA_Darmor_v8.1.faa	0
OG-GELP-C10d_MAFFT.fas.hmm	BRANA_Darmor_v8.1.faa	4	BnaA07g24170.1D2, BnaC06g25740.1D2, BnaC02g27430.1D2, BnaC02g27510.1D2
OG-GELP-C10e_MAFFT.fas.hmm	BRANA_Darmor_v8.1.faa	0
OG-GELP-C10f_MAFFT.fas.hmm	BRANA_Darmor_v8.1.faa	5	BnaC03g14960.1D2, BnaA03g13430.1D2, BnaC03g14950.1D2, BnaA03g13440.1D2, BnaA02g11030.1D2
OG-GELP-C10g_MAFFT.fas.hmm	BRANA_Darmor_v8.1.faa	8	BnaC05g51770.1D2, BnaC01g09500.1D2, BnaC03g33120.1D2, BnaC08g09720.1D2, BnaA08g08060.1D2, BnaA02g05320.1D2, BnaC02g10310.1D2, BnaA01g08660.1D2
OG-GELP-C10h_MAFFT.fas.hmm	BRANA_Darmor_v8.1.faa	0
OG-GELP-C1a_MAFFT.fas.hmm	BRANA_Darmor_v8.1.faa	4	BnaC02g18200.1D2, BnaA02g13880.1D2, BnaA10g06420.1D2, BnaC09g29150.1D2
OG-GELP-C1b_MAFFT.fas.hmm	BRANA_Darmor_v8.1.faa	7	BnaC02g48920.1D2, BnaC09g28440.1D2, BnaA04g09200.1D2, BnaC04g36220.1D2, BnaA09g24140.1D2, BnaC09g05050.1D2, BnaA02g23910.1D2
OG-GELP-C2a_MAFFT.fas.hmm	BRANA_Darmor_v8.1.faa	9	BnaC03g20460.1D2, BnaA05g32320.1D2, BnaC03g20450.1D2, BnaA03g19320.1D2, BnaA01g37570.1D2, BnaC05g45880.1D2, BnaA01g37460.1D2, BnaC04g51680.1D2, BnaA04g24820.1D2
OG-GELP-C2b_MAFFT.fas.hmm	BRANA_Darmor_v8.1.faa	2	BnaA06g25610.1D2, BnaC03g51830.1D2
OG-GELP-C2c_MAFFT.fas.hmm	BRANA_Darmor_v8.1.faa	0
OG-GELP-C3_MAFFT.fas.hmm	BRANA_Darmor_v8.1.faa	9	BnaC09g18050.1D2, BnaC02g04680.1D2, BnaA05g33100.1D2, BnaC02g04670.1D2, BnaA09g17210.1D2, BnaC02g03640.1D2, BnaC03g01190.1D2, BnaA09g17680.1D2, BnaC02g03650.1D2
OG-GELP-C4a_MAFFT.fas.hmm	BRANA_Darmor_v8.1.faa	0
OG-GELP-C4b_MAFFT.fas.hmm	BRANA_Darmor_v8.1.faa	3	BnaA06g06950.1D2, BnaA09g16850.1D2, BnaC05g06960.1D2
OG-GELP-C4c_MAFFT.fas.hmm	BRANA_Darmor_v8.1.faa	2	BnaC03g31320.1D2, BnaA03g28930.1D2
OG-GELP-C4d_MAFFT.fas.hmm	BRANA_Darmor_v8.1.faa	3	BnaC03g54560.1D2, BnaA06g17160.1D2, BnaA06g20090.1D2
OG-GELP-C4e_MAFFT.fas.hmm	BRANA_Darmor_v8.1.faa	7	BnaC06g32350.1D2, BnaA02g15860.1D2, BnaC02g21040.1D2, BnaA06g37560.1D2, BnaA07g31450.1D2, BnaC07g26720.1D2, BnaC06g32310.1D2
OG-GELP-C4f_MAFFT.fas.hmm	BRANA_Darmor_v8.1.faa	4	BnaC09g47530.1D2, BnaC02g44030.1D2, BnaA02g32560.1D2, BnaC02g43650.1D2
OG-GELP-C4g_MAFFT.fas.hmm	BRANA_Darmor_v8.1.faa	1	BnaA10g28300.1D2
OG-GELP-C4h_MAFFT.fas.hmm	BRANA_Darmor_v8.1.faa	16	BnaC07g12080.1D2, BnaA08g20220.1D2, BnaA07g09920.1D2, BnaA07g10800.1D2, BnaC03g62110.1D2, BnaC05g23900.1D2, BnaA07g09910.1D2, BnaA08g20210.1D2, BnaA09g31400.1D2, BnaC07g12090.1D2, BnaA09g31390.1D2, BnaC07g19480.1D2, BnaA07g09930.1D2, BnaC05g23920.1D2, BnaC03g62100.1D2, BnaC07g12100.1D2
OG-GELP-C4i_MAFFT.fas.hmm	BRANA_Darmor_v8.1.faa	0
OG-GELP-C4Y_MAFFT.fas.hmm	BRANA_Darmor_v8.1.faa	1	BnaC04g44700.1D2
OG-GELP-C5a_MAFFT.fas.hmm	BRANA_Darmor_v8.1.faa	0
OG-GELP-C5b_MAFFT.fas.hmm	BRANA_Darmor_v8.1.faa	27	BnaA08g02010.1D2, BnaC06g07790.1D2, BnaA08g02020.1D2, BnaU01g22800.1D2, BnaA06g01580.1D2, BnaA05g16100.1D2, BnaA05g29690.1D2, BnaA06g01570.1D2, BnaA05g29700.1D2, BnaU01g40180.1D2, BnaA01g35180.1D2, BnaC05g43170.1D2, BnaA05g16060.1D2, BnaC06g12090.1D2, BnaA08g02030.1D2, BnaC05g43190.1D2, BnaC01g41550.1D2, BnaU01g22770.1D2, BnaA06g00510.1D2, BnaA05g29720.1D2, BnaA05g29710.1D2, BnaC06g07740.1D2, Bna…
OG-GELP-C6a_MAFFT.fas.hmm	BRANA_Darmor_v8.1.faa	1	BnaA03g44950.1D2
OG-GELP-C6b_MAFFT.fas.hmm	BRANA_Darmor_v8.1.faa	6	BnaC01g25120.1D2, BnaC08g37250.1D2, BnaA09g48250.1D2, BnaC04g42080.1D2, BnaA04g15450.1D2, BnaA01g23260.1D2
OG-GELP-C6c_MAFFT.fas.hmm	BRANA_Darmor_v8.1.faa	2	BnaA07g17800.1D2, BnaC06g15600.1D2
OG-GELP-C7a_MAFFT.fas.hmm	BRANA_Darmor_v8.1.faa	2	BnaA05g25260.1D2, BnaC05g31440.1D2
OG-GELP-C7b_MAFFT.fas.hmm	BRANA_Darmor_v8.1.faa	13	BnaU01g26950.1D2, BnaC03g62790.1D2, BnaA06g41550.1D2, BnaA09g19290.1D2, BnaC07g39300.1D2, BnaC03g62780.1D2, BnaA07g09560.1D2, BnaA08g19890.1D2, BnaA08g19900.1D2, BnaC07g21290.1D2, BnaC09g20070.1D2, BnaA03g46570.1D2, BnaC07g11560.1D2
OG-GELP-C7c_MAFFT.fas.hmm	BRANA_Darmor_v8.1.faa	3	BnaC06g27380.1D2, BnaA07g25450.1D2, BnaA07g32860.1D2
OG-GELP-C7d_MAFFT.fas.hmm	BRANA_Darmor_v8.1.faa	7	BnaU01g35870.1D2, BnaA07g32660.1D2, BnaC06g29650.1D2, BnaA07g25580.1D2, BnaC06g35870.1D2, BnaA07g25590.1D2, BnaA10g25130.1D2
OG-GELP-C7e_MAFFT.fas.hmm	BRANA_Darmor_v8.1.faa	2	BnaC02g08610.1D2, BnaA02g02880.1D2
OG-GELP-C7f_MAFFT.fas.hmm	BRANA_Darmor_v8.1.faa	5	BnaA02g30840.1D2, BnaU01g32680.1D2, BnaA06g38200.1D2, BnaA01g12920.1D2, BnaC09g24240.1D2
OG-GELP-C7g_MAFFT.fas.hmm	BRANA_Darmor_v8.1.faa	0
OG-GELP-C7h_MAFFT.fas.hmm	BRANA_Darmor_v8.1.faa	0
OG-GELP-C8a_MAFFT.fas.hmm	BRANA_Darmor_v8.1.faa	0
OG-GELP-C8b_MAFFT.fas.hmm	BRANA_Darmor_v8.1.faa	5	BnaC01g19900.1D2, BnaA01g16560.1D2, BnaC03g44580.1D2, BnaA03g40030.1D2, BnaC04g04590.1D2
OG-GELP-C8c_MAFFT.fas.hmm	BRANA_Darmor_v8.1.faa	0
OG-GELP-C8d_MAFFT.fas.hmm	BRANA_Darmor_v8.1.faa	3	BnaA04g25760.1D2, BnaU01g13960.1D2, BnaA05g09310.1D2
OG-GELP-C8e_MAFFT.fas.hmm	BRANA_Darmor_v8.1.faa	13	BnaA04g20760.1D2, BnaA04g20060.1D2, BnaC04g15330.1D2, BnaA05g12840.1D2, BnaC05g04790.1D2, BnaC08g48130.1D2, BnaC05g04770.1D2, BnaC03g17060.1D2, BnaA09g57890.1D2, BnaC04g48200.1D2, BnaA03g16290.1D2, BnaA10g04950.1D2, BnaA03g08540.1D2
OG-GELP-C8f_MAFFT.fas.hmm	BRANA_Darmor_v8.1.faa	16	BnaC06g37750.1D2, BnaA09g16230.1D2, BnaC06g25060.1D2, BnaU01g10380.1D2, BnaA07g35840.1D2, BnaC09g18520.1D2, BnaA09g16370.1D2, BnaA09g36020.1D2, BnaU01g06090.1D2, BnaA07g23530.1D2, BnaA09g17110.1D2, BnaC05g20040.1D2, BnaC02g50080.1D2, BnaA09g17120.1D2, BnaC09g16810.1D2, BnaA02g29450.1D2
OG-GELP-C9a_MAFFT.fas.hmm	BRANA_Darmor_v8.1.faa	2	BnaA05g30230.1D2, BnaC05g40890.1D2
OG-GELP-C9b_MAFFT.fas.hmm	BRANA_Darmor_v8.1.faa	7	BnaC03g01290.1D2, BnaA04g05360.1D2, BnaC04g33400.1D2, BnaA03g01060.1D2, BnaC02g17150.1D2, BnaA02g07530.1D2, BnaC02g04740.1D2
OG-GELP-C10a_MAFFT.fas.hmm	BRANA_Tapidor_v6.3.faa	0
OG-GELP-C10b_MAFFT.fas.hmm	BRANA_Tapidor_v6.3.faa	2	BnaC09g28340.1T, BnaC09g28220.1T
OG-GELP-C10c_MAFFT.fas.hmm	BRANA_Tapidor_v6.3.faa	2	BnaA02g17970.1T, BnaA02g17990.1T
OG-GELP-C10d_MAFFT.fas.hmm	BRANA_Tapidor_v6.3.faa	3	BnaC02g19070.1T, BnaC06g25020.1T, BnaC06g23910.1T
OG-GELP-C10e_MAFFT.fas.hmm	BRANA_Tapidor_v6.3.faa	0
OG-GELP-C10f_MAFFT.fas.hmm	BRANA_Tapidor_v6.3.faa	0
OG-GELP-C10g_MAFFT.fas.hmm	BRANA_Tapidor_v6.3.faa	4	BnaC08g12830.1T, BnaA02g05260.1T, BnaC01g25220.1T, BnaC03g27320.1T
OG-GELP-C10h_MAFFT.fas.hmm	BRANA_Tapidor_v6.3.faa	0
OG-GELP-C1a_MAFFT.fas.hmm	BRANA_Tapidor_v6.3.faa	4	BnaC02g11220.1T, BnaA02g14210.1T, BnaA10g11380.1T, BnaA10g11360.1T
OG-GELP-C1b_MAFFT.fas.hmm	BRANA_Tapidor_v6.3.faa	7	BnaC09g28350.1T, BnaC09g06300.1T, BnaA02g26140.1T, BnaC08g20200.1T, BnaC09g28230.1T, BnaA09g13660.1T, BnaA04g07120.1T
OG-GELP-C2a_MAFFT.fas.hmm	BRANA_Tapidor_v6.3.faa	7	BnaC04g50270.1T, BnaA01g31300.1T, BnaA01g31310.1T, BnaA04g21590.1T, BnaC03g14640.1T, BnaC03g14650.1T, BnaA05g20250.1T
OG-GELP-C2b_MAFFT.fas.hmm	BRANA_Tapidor_v6.3.faa	2	BnaC03g45540.1T, BnaA06g27260.1T
OG-GELP-C2c_MAFFT.fas.hmm	BRANA_Tapidor_v6.3.faa	0
OG-GELP-C3_MAFFT.fas.hmm	BRANA_Tapidor_v6.3.faa	5	BnaC02g02070.1T, BnaC02g02060.1T, BnaA05g25670.1T, BnaA03g24230.1T, BnaC09g15760.1T
OG-GELP-C4a_MAFFT.fas.hmm	BRANA_Tapidor_v6.3.faa	0
OG-GELP-C4b_MAFFT.fas.hmm	BRANA_Tapidor_v6.3.faa	2	BnaA08g00480.1T, BnaC05g06490.1T
OG-GELP-C4c_MAFFT.fas.hmm	BRANA_Tapidor_v6.3.faa	2	BnaC02g27620.1T, BnaC09g24690.1T
OG-GELP-C4d_MAFFT.fas.hmm	BRANA_Tapidor_v6.3.faa	5	BnaA06g19010.1T, BnaC03g47900.1T, BnaC02g31110.1T, BnaA06g22050.1T, BnaC02g31100.1T
OG-GELP-C4e_MAFFT.fas.hmm	BRANA_Tapidor_v6.3.faa	4	BnaA02g15760.1T, BnaC02g12520.1T, BnaC03g09900.1T, BnaC07g25640.1T
OG-GELP-C4f_MAFFT.fas.hmm	BRANA_Tapidor_v6.3.faa	4	BnaC02g38010.1T, BnaC09g50940.1T, BnaA10g27750.1T, BnaA06g39200.1T
OG-GELP-C4g_MAFFT.fas.hmm	BRANA_Tapidor_v6.3.faa	2	BnaC07g04170.1T, BnaA10g35220.1T
OG-GELP-C4h_MAFFT.fas.hmm	BRANA_Tapidor_v6.3.faa	14	BnaA03g29700.1T, BnaC04g32360.1T, BnaC07g13680.1T, BnaA09g22440.1T, BnaC05g21670.1T, BnaC07g13660.1T, BnaC04g32350.1T, BnaA02g33970.1T, BnaA03g29690.1T, BnaC07g13670.1T, BnaA08g14640.1T, BnaA09g22550.1T, BnaA03g29680.1T, BnaA09g22770.1T
OG-GELP-C4i_MAFFT.fas.hmm	BRANA_Tapidor_v6.3.faa	0
OG-GELP-C4Y_MAFFT.fas.hmm	BRANA_Tapidor_v6.3.faa	2	BnaC04g43420.1T, BnaA04g14860.1T
OG-GELP-C5a_MAFFT.fas.hmm	BRANA_Tapidor_v6.3.faa	0
OG-GELP-C5b_MAFFT.fas.hmm	BRANA_Tapidor_v6.3.faa	18	BnaC06g06710.1T, BnaC02g19630.1T, BnaA08g00920.1T, BnaUnplacedg02120.1T, BnaA06g01710.1T, BnaA08g01520.1T, BnaC05g49720.1T, BnaC05g49750.1T, BnaC06g06830.1T, BnaC06g06610.1T, BnaC01g36650.1T, BnaC05g49590.1T, BnaC05g49680.1T, BnaC04g22280.1T, BnaC07g35930.1T, BnaA01g28060.1T, BnaC05g49580.1T, BnaA06g01870.1T
OG-GELP-C6a_MAFFT.fas.hmm	BRANA_Tapidor_v6.3.faa	0
OG-GELP-C6b_MAFFT.fas.hmm	BRANA_Tapidor_v6.3.faa	4	BnaA01g18520.1T, BnaA04g12760.1T, BnaA06g09310.1T, BnaA07g13710.1T
OG-GELP-C6c_MAFFT.fas.hmm	BRANA_Tapidor_v6.3.faa	2	BnaA07g13540.1T, BnaC06g13580.1T
OG-GELP-C7a_MAFFT.fas.hmm	BRANA_Tapidor_v6.3.faa	2	BnaC05g32120.1T, BnaC05g32130.1T
OG-GELP-C7b_MAFFT.fas.hmm	BRANA_Tapidor_v6.3.faa	12	BnaA08g14310.1T, BnaC04g23720.1T, BnaA09g12800.1T, BnaA08g14300.1T, BnaA09g25640.1T, BnaC04g46620.1T, BnaC07g13320.1T, BnaC07g34200.1T, BnaC08g08150.1T, BnaC07g13380.1T, BnaC03g57900.1T, BnaA09g25620.1T
OG-GELP-C7c_MAFFT.fas.hmm	BRANA_Tapidor_v6.3.faa	4	BnaA09g09170.1T, BnaC06g34470.1T, BnaA07g28050.1T, BnaC06g27080.1T
OG-GELP-C7d_MAFFT.fas.hmm	BRANA_Tapidor_v6.3.faa	6	BnaC06g27390.1T, BnaC06g34150.1T, BnaC03g55760.1T, BnaA06g18000.1T, BnaA10g32750.1T, BnaA07g27680.1T
OG-GELP-C7e_MAFFT.fas.hmm	BRANA_Tapidor_v6.3.faa	2	BnaA03g05280.1T, BnaA02g02890.1T
OG-GELP-C7f_MAFFT.fas.hmm	BRANA_Tapidor_v6.3.faa	2	BnaA06g38940.1T, BnaC05g37540.1T
OG-GELP-C7g_MAFFT.fas.hmm	BRANA_Tapidor_v6.3.faa	0
OG-GELP-C7h_MAFFT.fas.hmm	BRANA_Tapidor_v6.3.faa	0
OG-GELP-C8a_MAFFT.fas.hmm	BRANA_Tapidor_v6.3.faa	0
OG-GELP-C8b_MAFFT.fas.hmm	BRANA_Tapidor_v6.3.faa	5	BnaC01g15610.1T, BnaC03g40480.1T, BnaA03g31120.1T, BnaC09g27020.1T, BnaA01g13100.1T
OG-GELP-C8c_MAFFT.fas.hmm	BRANA_Tapidor_v6.3.faa	0
OG-GELP-C8d_MAFFT.fas.hmm	BRANA_Tapidor_v6.3.faa	0
OG-GELP-C8e_MAFFT.fas.hmm	BRANA_Tapidor_v6.3.faa	10	BnaA10g09330.1T, BnaA04g16700.1T, BnaA04g16880.1T, BnaC08g49530.1T, BnaC04g26780.1T, BnaC05g03360.1T, BnaC04g46360.1T, BnaC04g26770.1T, BnaC05g03380.1T, BnaA10g09350.1T
OG-GELP-C8f_MAFFT.fas.hmm	BRANA_Tapidor_v6.3.faa	10	BnaA02g29290.1T, BnaA07g17300.1T, BnaA07g30470.1T, BnaA09g10430.1T, BnaC05g18130.1T, BnaA07g29390.1T, BnaC02g24830.1T, BnaC08g32280.1T, BnaA02g37490.1T, BnaA09g27330.1T
OG-GELP-C9a_MAFFT.fas.hmm	BRANA_Tapidor_v6.3.faa	3	BnaA06g05340.1T, BnaA05g23150.1T, BnaC05g44430.1T
OG-GELP-C9b_MAFFT.fas.hmm	BRANA_Tapidor_v6.3.faa	4	BnaA04g04690.1T, BnaA02g08420.1T, BnaA06g29750.1T, BnaC04g33470.1T
OG-GELP-C10a_MAFFT.fas.hmm	BRANA_v5.0.faa	0
OG-GELP-C10b_MAFFT.fas.hmm	BRANA_v5.0.faa	2	GSBRNA2T00145577001, GSBRNA2T00071868001
OG-GELP-C10c_MAFFT.fas.hmm	BRANA_v5.0.faa	0
OG-GELP-C10d_MAFFT.fas.hmm	BRANA_v5.0.faa	4	GSBRNA2T00074721001, GSBRNA2T00099441001, GSBRNA2T00143621001, GSBRNA2T00064451001
OG-GELP-C10e_MAFFT.fas.hmm	BRANA_v5.0.faa	3	GSBRNA2T00114505001, GSBRNA2T00112807001, GSBRNA2T00026165001
OG-GELP-C10f_MAFFT.fas.hmm	BRANA_v5.0.faa	11	GSBRNA2T00033836001, GSBRNA2T00009676001, GSBRNA2T00122762001, GSBRNA2T00075833001, GSBRNA2T00060872001, GSBRNA2T00009674001, GSBRNA2T00095387001, GSBRNA2T00075834001, GSBRNA2T00033835001, GSBRNA2T00013027001, GSBRNA2T00095386001
OG-GELP-C10g_MAFFT.fas.hmm	BRANA_v5.0.faa	10	GSBRNA2T00111962001, GSBRNA2T00075652001, GSBRNA2T00153733001, GSBRNA2T00092887001, GSBRNA2T00087630001, GSBRNA2T00058128001, GSBRNA2T00123151001, GSBRNA2T00114760001, GSBRNA2T00010268001, GSBRNA2T00061593001
OG-GELP-C10h_MAFFT.fas.hmm	BRANA_v5.0.faa	0
OG-GELP-C1a_MAFFT.fas.hmm	BRANA_v5.0.faa	4	GSBRNA2T00120958001, GSBRNA2T00090875001, GSBRNA2T00152250001, GSBRNA2T00152958001
OG-GELP-C1b_MAFFT.fas.hmm	BRANA_v5.0.faa	9	GSBRNA2T00145576001, GSBRNA2T00146046001, GSBRNA2T00133493001, GSBRNA2T00104299001, GSBRNA2T00027990001, GSBRNA2T00079803001, GSBRNA2T00112827001, GSBRNA2T00071867001, GSBRNA2T00114521001
OG-GELP-C2a_MAFFT.fas.hmm	BRANA_v5.0.faa	9	GSBRNA2T00079170001, GSBRNA2T00111023001, GSBRNA2T00124876001, GSBRNA2T00000324001, GSBRNA2T00060300001, GSBRNA2T00005390001, GSBRNA2T00155298001, GSBRNA2T00060281001, GSBRNA2T00124875001
OG-GELP-C2b_MAFFT.fas.hmm	BRANA_v5.0.faa	2	GSBRNA2T00109926001, GSBRNA2T00141515001
OG-GELP-C2c_MAFFT.fas.hmm	BRANA_v5.0.faa	2	GSBRNA2T00089010001, GSBRNA2T00127635001
OG-GELP-C3_MAFFT.fas.hmm	BRANA_v5.0.faa	13	GSBRNA2T00006721001, GSBRNA2T00134278001, GSBRNA2T00100754001, GSBRNA2T00080043001, GSBRNA2T00054575001, GSBRNA2T00119609001, GSBRNA2T00119610001, GSBRNA2T00141818001, GSBRNA2T00100741001, GSBRNA2T00006803001, GSBRNA2T00132466001, GSBRNA2T00110886001, GSBRNA2T00080044001
OG-GELP-C4a_MAFFT.fas.hmm	BRANA_v5.0.faa	6	GSBRNA2T00012081001, GSBRNA2T00005946001, GSBRNA2T00010249001, GSBRNA2T00148603001, GSBRNA2T00038594001, GSBRNA2T00073930001
OG-GELP-C4b_MAFFT.fas.hmm	BRANA_v5.0.faa	6	GSBRNA2T00100464001, GSBRNA2T00099089001, GSBRNA2T00028962001, GSBRNA2T00100920001, GSBRNA2T00073401001, GSBRNA2T00042672001
OG-GELP-C4c_MAFFT.fas.hmm	BRANA_v5.0.faa	2	GSBRNA2T00153503001, GSBRNA2T00112166001
OG-GELP-C4d_MAFFT.fas.hmm	BRANA_v5.0.faa	4	GSBRNA2T00129145001, GSBRNA2T00064932001, GSBRNA2T00125337001, GSBRNA2T00068144001
OG-GELP-C4e_MAFFT.fas.hmm	BRANA_v5.0.faa	7	GSBRNA2T00078048001, GSBRNA2T00113048001, GSBRNA2T00017973001, GSBRNA2T00070195001, GSBRNA2T00052576001, GSBRNA2T00113039001, GSBRNA2T00139283001
OG-GELP-C4f_MAFFT.fas.hmm	BRANA_v5.0.faa	4	GSBRNA2T00031598001, GSBRNA2T00093760001, GSBRNA2T00028265001, GSBRNA2T00117548001
OG-GELP-C4g_MAFFT.fas.hmm	BRANA_v5.0.faa	2	GSBRNA2T00136412001, GSBRNA2T00073002001
OG-GELP-C4h_MAFFT.fas.hmm	BRANA_v5.0.faa	18	GSBRNA2T00056014001, GSBRNA2T00157951001, GSBRNA2T00042604001, GSBRNA2T00157950001, GSBRNA2T00046271001, GSBRNA2T00150703001, GSBRNA2T00089864001, GSBRNA2T00076355001, GSBRNA2T00040780001, GSBRNA2T00157952001, GSBRNA2T00040781001, GSBRNA2T00076354001, GSBRNA2T00089863001, GSBRNA2T00046275001, GSBRNA2T00089861001, GSBRNA2T00150702001, GSBRNA2T00056019001, GSBRNA2T00042606001
OG-GELP-C4i_MAFFT.fas.hmm	BRANA_v5.0.faa	0
OG-GELP-C4Y_MAFFT.fas.hmm	BRANA_v5.0.faa	2	GSBRNA2T00127642001, GSBRNA2T00089012001
OG-GELP-C5a_MAFFT.fas.hmm	BRANA_v5.0.faa	0
OG-GELP-C5b_MAFFT.fas.hmm	BRANA_v5.0.faa	33	GSBRNA2T00106034001, GSBRNA2T00014325001, GSBRNA2T00123685001, GSBRNA2T00125525001, GSBRNA2T00014331001, GSBRNA2T00054000001, GSBRNA2T00003346001, GSBRNA2T00013585001, GSBRNA2T00067261001, GSBRNA2T00087396001, GSBRNA2T00046009001, GSBRNA2T00013583001, GSBRNA2T00106030001, GSBRNA2T00062360001, GSBRNA2T00024599001, GSBRNA2T00083918001, GSBRNA2T00104769001, GSBRNA2T00062331001, GSBRNA2T00003345001, …
OG-GELP-C6a_MAFFT.fas.hmm	BRANA_v5.0.faa	2	GSBRNA2T00031375001, GSBRNA2T00151159001
OG-GELP-C6b_MAFFT.fas.hmm	BRANA_v5.0.faa	6	GSBRNA2T00067002001, GSBRNA2T00138645001, GSBRNA2T00014513001, GSBRNA2T00149917001, GSBRNA2T00083219001, GSBRNA2T00127368001
OG-GELP-C6c_MAFFT.fas.hmm	BRANA_v5.0.faa	2	GSBRNA2T00071412001, GSBRNA2T00098637001
OG-GELP-C7a_MAFFT.fas.hmm	BRANA_v5.0.faa	2	GSBRNA2T00091723001, GSBRNA2T00106353001
OG-GELP-C7b_MAFFT.fas.hmm	BRANA_v5.0.faa	22	GSBRNA2T00025663001, GSBRNA2T00054456001, GSBRNA2T00067307001, GSBRNA2T00067902001, GSBRNA2T00112617001, GSBRNA2T00137815001, GSBRNA2T00058245001, GSBRNA2T00025881001, GSBRNA2T00019696001, GSBRNA2T00079924001, GSBRNA2T00116265001, GSBRNA2T00035996001, GSBRNA2T00078749001, GSBRNA2T00066933001, GSBRNA2T00150757001, GSBRNA2T00150758001, GSBRNA2T00058243001, GSBRNA2T00158037001, GSBRNA2T00070862001, …
OG-GELP-C7c_MAFFT.fas.hmm	BRANA_v5.0.faa	4	GSBRNA2T00102483001, GSBRNA2T00099599001, GSBRNA2T00096581001, GSBRNA2T00062461001
OG-GELP-C7d_MAFFT.fas.hmm	BRANA_v5.0.faa	7	GSBRNA2T00035975001, GSBRNA2T00136032001, GSBRNA2T00099615001, GSBRNA2T00102455001, GSBRNA2T00103175001, GSBRNA2T00092586001, GSBRNA2T00099616001
OG-GELP-C7e_MAFFT.fas.hmm	BRANA_v5.0.faa	3	GSBRNA2T00130067001, GSBRNA2T00143249001, GSBRNA2T00151732001
OG-GELP-C7f_MAFFT.fas.hmm	BRANA_v5.0.faa	7	GSBRNA2T00139130001, GSBRNA2T00007829001, GSBRNA2T00053804001, GSBRNA2T00093598001, GSBRNA2T00093597001, GSBRNA2T00007828001, GSBRNA2T00088739001
OG-GELP-C7g_MAFFT.fas.hmm	BRANA_v5.0.faa	0
OG-GELP-C7h_MAFFT.fas.hmm	BRANA_v5.0.faa	0
OG-GELP-C8a_MAFFT.fas.hmm	BRANA_v5.0.faa	2	GSBRNA2T00146817001, GSBRNA2T00096872001
OG-GELP-C8b_MAFFT.fas.hmm	BRANA_v5.0.faa	6	GSBRNA2T00011137001, GSBRNA2T00085172001, GSBRNA2T00154962001, GSBRNA2T00149516001, GSBRNA2T00042184001, GSBRNA2T00016972001
OG-GELP-C8c_MAFFT.fas.hmm	BRANA_v5.0.faa	2	GSBRNA2T00096873001, GSBRNA2T00146816001
OG-GELP-C8d_MAFFT.fas.hmm	BRANA_v5.0.faa	4	GSBRNA2T00082003001, GSBRNA2T00155155001, GSBRNA2T00008555001, GSBRNA2T00123389001
OG-GELP-C8e_MAFFT.fas.hmm	BRANA_v5.0.faa	13	GSBRNA2T00024437001, GSBRNA2T00122831001, GSBRNA2T00085699001, GSBRNA2T00011905001, GSBRNA2T00056856001, GSBRNA2T00142070001, GSBRNA2T00032062001, GSBRNA2T00032063001, GSBRNA2T00048663001, GSBRNA2T00043450001, GSBRNA2T00031712001, GSBRNA2T00006356001, GSBRNA2T00025495001
OG-GELP-C8f_MAFFT.fas.hmm	BRANA_v5.0.faa	50	GSBRNA2T00070703001, GSBRNA2T00143767001, GSBRNA2T00009935001, GSBRNA2T00146660001, GSBRNA2T00113929001, GSBRNA2T00022393001, GSBRNA2T00146658001, GSBRNA2T00046794001, GSBRNA2T00013899001, GSBRNA2T00146657001, GSBRNA2T00065139001, GSBRNA2T00102662001, GSBRNA2T00091893001, GSBRNA2T00077845001, GSBRNA2T00103705001, GSBRNA2T00065137001, GSBRNA2T00014528001, GSBRNA2T00079694001, GSBRNA2T00073445001, …
OG-GELP-C9a_MAFFT.fas.hmm	BRANA_v5.0.faa	3	GSBRNA2T00017965001, GSBRNA2T00123866001, GSBRNA2T00044749001
OG-GELP-C9b_MAFFT.fas.hmm	BRANA_v5.0.faa	8	GSBRNA2T00096364001, GSBRNA2T00119619001, GSBRNA2T00101117001, GSBRNA2T00126547001, GSBRNA2T00049303001, GSBRNA2T00078729001, GSBRNA2T00134289001, GSBRNA2T00001402001
OG-GELP-C10a_MAFFT.fas.hmm	BRAOL_A2_v1.0.faa	0
OG-GELP-C10b_MAFFT.fas.hmm	BRAOL_A2_v1.0.faa	1	Bol006812
OG-GELP-C10c_MAFFT.fas.hmm	BRAOL_A2_v1.0.faa	1	Bol034961
OG-GELP-C10d_MAFFT.fas.hmm	BRAOL_A2_v1.0.faa	2	Bol039374, Bol039944
OG-GELP-C10e_MAFFT.fas.hmm	BRAOL_A2_v1.0.faa	1	Bol040201
OG-GELP-C10f_MAFFT.fas.hmm	BRAOL_A2_v1.0.faa	7	Bol018232, Bol038927, Bol027925, Bol038928, Bol027926, Bol027927, Bol018230
OG-GELP-C10g_MAFFT.fas.hmm	BRAOL_A2_v1.0.faa	3	Bol007166, Bol019634, Bol027045
OG-GELP-C10h_MAFFT.fas.hmm	BRAOL_A2_v1.0.faa	0
OG-GELP-C1a_MAFFT.fas.hmm	BRAOL_A2_v1.0.faa	0
OG-GELP-C1b_MAFFT.fas.hmm	BRAOL_A2_v1.0.faa	2	Bol040214, Bol006811
OG-GELP-C2a_MAFFT.fas.hmm	BRAOL_A2_v1.0.faa	5	Bol005891, Bol020325, Bol020326, Bol023187, Bol025284
OG-GELP-C2b_MAFFT.fas.hmm	BRAOL_A2_v1.0.faa	1	Bol019415
OG-GELP-C2c_MAFFT.fas.hmm	BRAOL_A2_v1.0.faa	1	Bol026466
OG-GELP-C3_MAFFT.fas.hmm	BRAOL_A2_v1.0.faa	4	Bol005449, Bol015325, Bol005448, Bol039747
OG-GELP-C4a_MAFFT.fas.hmm	BRAOL_A2_v1.0.faa	0
OG-GELP-C4b_MAFFT.fas.hmm	BRAOL_A2_v1.0.faa	2	Bol036835, Bol010844
OG-GELP-C4c_MAFFT.fas.hmm	BRAOL_A2_v1.0.faa	1	Bol010777
OG-GELP-C4d_MAFFT.fas.hmm	BRAOL_A2_v1.0.faa	1	Bol037431
OG-GELP-C4e_MAFFT.fas.hmm	BRAOL_A2_v1.0.faa	4	Bol042811, Bol026123, Bol026126, Bol010485
OG-GELP-C4f_MAFFT.fas.hmm	BRAOL_A2_v1.0.faa	2	Bol043356, Bol031196
OG-GELP-C4g_MAFFT.fas.hmm	BRAOL_A2_v1.0.faa	1	Bol010018
OG-GELP-C4h_MAFFT.fas.hmm	BRAOL_A2_v1.0.faa	7	Bol041847, Bol008605, Bol041846, Bol041851, Bol041850, Bol041845, Bol008606
OG-GELP-C4i_MAFFT.fas.hmm	BRAOL_A2_v1.0.faa	0
OG-GELP-C4Y_MAFFT.fas.hmm	BRAOL_A2_v1.0.faa	1	Bol026463
OG-GELP-C5a_MAFFT.fas.hmm	BRAOL_A2_v1.0.faa	0
OG-GELP-C5b_MAFFT.fas.hmm	BRAOL_A2_v1.0.faa	20	Bol039075, Bol013377, Bol039073, Bol013378, Bol005914, Bol013376, Bol035145, Bol039076, Bol005067, Bol005069, Bol035147, Bol035149, Bol005066, Bol005070, Bol039077, Bol035148, Bol039079, Bol035146, Bol035144, Bol013375
OG-GELP-C6a_MAFFT.fas.hmm	BRAOL_A2_v1.0.faa	1	Bol037197
OG-GELP-C6b_MAFFT.fas.hmm	BRAOL_A2_v1.0.faa	1	Bol044710
OG-GELP-C6c_MAFFT.fas.hmm	BRAOL_A2_v1.0.faa	0
OG-GELP-C7a_MAFFT.fas.hmm	BRAOL_A2_v1.0.faa	1	Bol032018
OG-GELP-C7b_MAFFT.fas.hmm	BRAOL_A2_v1.0.faa	10	Bol012511, Bol024397, Bol013007, Bol008565, Bol013009, Bol005591, Bol032082, Bol008564, Bol041901, Bol041900
OG-GELP-C7c_MAFFT.fas.hmm	BRAOL_A2_v1.0.faa	0
OG-GELP-C7d_MAFFT.fas.hmm	BRAOL_A2_v1.0.faa	2	Bol043793, Bol016146
OG-GELP-C7e_MAFFT.fas.hmm	BRAOL_A2_v1.0.faa	1	Bol021249
OG-GELP-C7f_MAFFT.fas.hmm	BRAOL_A2_v1.0.faa	3	Bol032572, Bol020038, Bol042724
OG-GELP-C7g_MAFFT.fas.hmm	BRAOL_A2_v1.0.faa	0
OG-GELP-C7h_MAFFT.fas.hmm	BRAOL_A2_v1.0.faa	0
OG-GELP-C8a_MAFFT.fas.hmm	BRAOL_A2_v1.0.faa	1	Bol022819
OG-GELP-C8b_MAFFT.fas.hmm	BRAOL_A2_v1.0.faa	3	Bol042515, Bol029971, Bol039686
OG-GELP-C8c_MAFFT.fas.hmm	BRAOL_A2_v1.0.faa	1	Bol022818
OG-GELP-C8d_MAFFT.fas.hmm	BRAOL_A2_v1.0.faa	0
OG-GELP-C8e_MAFFT.fas.hmm	BRAOL_A2_v1.0.faa	0
OG-GELP-C8f_MAFFT.fas.hmm	BRAOL_A2_v1.0.faa	14	Bol039874, Bol027685, Bol026926, Bol014788, Bol039272, Bol005322, Bol026928, Bol039875, Bol023605, Bol027686, Bol006978, Bol012282, Bol039273, Bol026251
OG-GELP-C9a_MAFFT.fas.hmm	BRAOL_A2_v1.0.faa	1	Bol025424
OG-GELP-C9b_MAFFT.fas.hmm	BRAOL_A2_v1.0.faa	4	Bol005469, Bol004416, Bol015336, Bol036012
OG-GELP-C10a_MAFFT.fas.hmm	BRAOL_HDEM.faa	0
OG-GELP-C10b_MAFFT.fas.hmm	BRAOL_HDEM.faa	1	BolC9p56416H
OG-GELP-C10c_MAFFT.fas.hmm	BRAOL_HDEM.faa	1	BolC2p08906H
OG-GELP-C10d_MAFFT.fas.hmm	BRAOL_HDEM.faa	2	BolC6p38442H, BolC2p09221H
OG-GELP-C10e_MAFFT.fas.hmm	BRAOL_HDEM.faa	2	BolC1p03190H, BolC4p26035H
OG-GELP-C10f_MAFFT.fas.hmm	BRAOL_HDEM.faa	6	BolC2p07751H, BolC3p14088H, BolC9p57430H, BolC3p14090H, BolC3p14089H, BolC9p57431H
OG-GELP-C10g_MAFFT.fas.hmm	BRAOL_HDEM.faa	4	BolC2p06893H, BolC5p34943H, BolC1p01031H, BolC3p16344H
OG-GELP-C10h_MAFFT.fas.hmm	BRAOL_HDEM.faa	0
OG-GELP-C1a_MAFFT.fas.hmm	BRAOL_HDEM.faa	2	BolC2p08207H, BolC9p56802H
OG-GELP-C1b_MAFFT.fas.hmm	BRAOL_HDEM.faa	6	BolC7p44879H, BolC2p12109H, BolC9p53646H, BolC9p56415H, BolC9p53645H, BolC4p26016H
OG-GELP-C2a_MAFFT.fas.hmm	BRAOL_HDEM.faa	5	BolC5p34352H, BolC1p05328H, BolC3p14880H, BolC3p14878H, BolC4p28152H
OG-GELP-C2b_MAFFT.fas.hmm	BRAOL_HDEM.faa	1	BolC3p18632H
OG-GELP-C2c_MAFFT.fas.hmm	BRAOL_HDEM.faa	1	BolC4p27159H
OG-GELP-C3_MAFFT.fas.hmm	BRAOL_HDEM.faa	6	BolC3p14747H, BolC9p55423H, BolC2p06108H, BolC9p55403H, BolC3p12717H, BolC5p34467H
OG-GELP-C4a_MAFFT.fas.hmm	BRAOL_HDEM.faa	4	BolC5p34861H, BolC4p24072H, BolC1p05711H, BolSC132p60222H
OG-GELP-C4b_MAFFT.fas.hmm	BRAOL_HDEM.faa	3	BolC6p37984H, BolC9p55301H, BolC5p29498H
OG-GELP-C4c_MAFFT.fas.hmm	BRAOL_HDEM.faa	1	BolC3p16163H
OG-GELP-C4d_MAFFT.fas.hmm	BRAOL_HDEM.faa	2	BolC8p49977H, BolC3p18908H
OG-GELP-C4e_MAFFT.fas.hmm	BRAOL_HDEM.faa	4	BolC6p39209H, BolC2p08486H, BolC7p44071H, BolC6p39215H
OG-GELP-C4f_MAFFT.fas.hmm	BRAOL_HDEM.faa	3	BolC2p11521H, BolC2p11516H, BolC9p59110H
OG-GELP-C4g_MAFFT.fas.hmm	BRAOL_HDEM.faa	1	BolC9p60023H
OG-GELP-C4h_MAFFT.fas.hmm	BRAOL_HDEM.faa	9	BolC5p31475H, BolC3p19798H, BolC5p31472H, BolC7p42184H, BolC7p42177H, BolC7p42176H, BolC7p42182H, BolC3p19799H, BolC7p42183H
OG-GELP-C4i_MAFFT.fas.hmm	BRAOL_HDEM.faa	0
OG-GELP-C4Y_MAFFT.fas.hmm	BRAOL_HDEM.faa	1	BolC4p27164H
OG-GELP-C5a_MAFFT.fas.hmm	BRAOL_HDEM.faa	0
OG-GELP-C5b_MAFFT.fas.hmm	BRAOL_HDEM.faa	20	BolC5p33994H, BolC6p36732H, BolC5p33997H, BolC5p34011H, BolC6p36047H, BolC3p21509H, BolC3p21504H, BolC6p36731H, BolC6p36744H, BolC6p36052H, BolC5p33998H, BolC3p21502H, BolC1p04989H, BolC5p33995H, BolC6p36042H, BolC3p21510H, BolC3p21503H, BolC3p21505H, BolC5p34004H, BolC6p36739H
OG-GELP-C6a_MAFFT.fas.hmm	BRAOL_HDEM.faa	1	BolC7p45301H
OG-GELP-C6b_MAFFT.fas.hmm	BRAOL_HDEM.faa	3	BolC8p51555H, BolC1p02926H, BolC4p26850H
OG-GELP-C6c_MAFFT.fas.hmm	BRAOL_HDEM.faa	1	BolC6p37211H
OG-GELP-C7a_MAFFT.fas.hmm	BRAOL_HDEM.faa	1	BolC5p32521H
OG-GELP-C7b_MAFFT.fas.hmm	BRAOL_HDEM.faa	12	BolC3p21201H, BolC7p42091H, BolC3p21200H, BolC7p43415H, BolC7p42090H, BolC3p19857H, BolC3p18207H, BolC7p40741H, BolC3p19858H, BolC5p32339H, BolC7p45519H, BolC9p55667H
OG-GELP-C7c_MAFFT.fas.hmm	BRAOL_HDEM.faa	2	BolC6p38672H, BolC6p39620H
OG-GELP-C7d_MAFFT.fas.hmm	BRAOL_HDEM.faa	3	BolC6p39593H, BolC9p59598H, BolC6p38693H
OG-GELP-C7e_MAFFT.fas.hmm	BRAOL_HDEM.faa	1	BolC2p06717H
OG-GELP-C7f_MAFFT.fas.hmm	BRAOL_HDEM.faa	3	BolC7p43958H, BolC9p56036H, BolC2p11275H
OG-GELP-C7g_MAFFT.fas.hmm	BRAOL_HDEM.faa	0
OG-GELP-C7h_MAFFT.fas.hmm	BRAOL_HDEM.faa	0
OG-GELP-C8a_MAFFT.fas.hmm	BRAOL_HDEM.faa	1	BolC2p10728H
OG-GELP-C8b_MAFFT.fas.hmm	BRAOL_HDEM.faa	3	BolC3p17777H, BolC1p02233H, BolC4p22046H
OG-GELP-C8c_MAFFT.fas.hmm	BRAOL_HDEM.faa	1	BolC2p10729H
OG-GELP-C8d_MAFFT.fas.hmm	BRAOL_HDEM.faa	2	BolC4p28295H, BolC4p22338H
OG-GELP-C8e_MAFFT.fas.hmm	BRAOL_HDEM.faa	6	BolC4p27432H, BolC5p29279H, BolC4p23394H, BolC4p27584H, BolC8p52613H, BolC5p29280H
OG-GELP-C8f_MAFFT.fas.hmm	BRAOL_HDEM.faa	23	BolC9p55340H, BolC6p40024H, BolC7p42562H, BolC6p39810H, BolC2p10326H, BolC6p38350H, BolC2p09348H, BolC5p31043H, BolC7p42861H, BolC5p30572H, BolC2p11069H, BolC9p55184H, BolC9p55341H, BolC1p04920H, BolC5p31046H, BolC3p19603H, BolC5p30977H, BolC6p38349H, BolC2p09347H, BolC6p40025H, BolC8p49633H, BolC2p12313H, BolC4p24844H
OG-GELP-C9a_MAFFT.fas.hmm	BRAOL_HDEM.faa	2	BolC5p33761H, BolC3p17106H
OG-GELP-C9b_MAFFT.fas.hmm	BRAOL_HDEM.faa	4	BolC2p06118H, BolC3p12729H, BolC4p25554H, BolC2p07197H
OG-GELP-C10a_MAFFT.fas.hmm	BRAOL_TO1000.faa	0
OG-GELP-C10b_MAFFT.fas.hmm	BRAOL_TO1000.faa	1	NC_027756.1_cds_XP_013609989.1_51095
OG-GELP-C10c_MAFFT.fas.hmm	BRAOL_TO1000.faa	1	NC_027749.1_cds_XP_013617206.1_8045
OG-GELP-C10d_MAFFT.fas.hmm	BRAOL_TO1000.faa	2	NC_027749.1_cds_XP_013620981.1_8261, NC_027753.1_cds_XP_013588758.1_34256
OG-GELP-C10e_MAFFT.fas.hmm	BRAOL_TO1000.faa	1	NC_027751.1_cds_XP_013634955.1_23038
OG-GELP-C10f_MAFFT.fas.hmm	BRAOL_TO1000.faa	7	NC_027749.1_cds_XP_013616457.1_7179, NC_027750.1_cds_XP_013627494.1_12544, NC_027749.1_cds_XP_013616456.1_7180, NC_027750.1_cds_XP_013622480.1_12546, NC_027750.1_cds_XP_013626835.1_12545, NC_027756.1_cds_XP_013610762.1_51725, NC_027756.1_cds_XP_013609793.1_51724
OG-GELP-C10g_MAFFT.fas.hmm	BRAOL_TO1000.faa	6	NC_027749.1_cds_XP_013616845.1_6365, NC_027750.1_cds_XP_013623451.1_14867, NC_027748.1_cds_XP_013616915.1_1154, NC_027755.1_cds_XP_013600944.1_42942, NC_027752.1_cds_XP_013638002.1_31364, NC_027749.1_cds_XP_013616846.1_6356
OG-GELP-C10h_MAFFT.fas.hmm	BRAOL_TO1000.faa	0
OG-GELP-C1a_MAFFT.fas.hmm	BRAOL_TO1000.faa	2	NC_027756.1_cds_XP_013612224.1_51314, NC_027749.1_cds_XP_013616408.1_7510
OG-GELP-C1b_MAFFT.fas.hmm	BRAOL_TO1000.faa	10	NC_027756.1_cds_XP_013610728.1_48608, NC_027751.1_cds_XP_013637383.1_23027, NC_027751.1_cds_XP_013637385.1_23029, NC_027756.1_cds_XP_013613007.1_48618, NC_027749.1_cds_XP_013619143.1_10495, NC_027756.1_cds_XP_013613006.1_48617, NC_027751.1_cds_XP_013637386.1_23030, NC_027749.1_cds_XP_013619142.1_10494, NC_027751.1_cds_XP_013637384.1_23028, NC_027756.1_cds_XP_013606518.1_51096
OG-GELP-C2a_MAFFT.fas.hmm	BRAOL_TO1000.faa	11	NC_027752.1_cds_XP_013584366.1_30727, NC_027751.1_cds_XP_013631008.1_24886, NC_027748.1_cds_XP_013624631.1_4714, NC_027751.1_cds_XP_013631006.1_24884, NC_027750.1_cds_XP_013627442.1_13358, NC_027751.1_cds_XP_013631007.1_24885, NC_027750.1_cds_XP_013625641.1_13359, NC_027751.1_cds_XP_013631012.1_24890, NC_027751.1_cds_XP_013631009.1_24887, NC_027751.1_cds_XP_013631011.1_24889, NC_027751.1_cds_XP_0…
OG-GELP-C2b_MAFFT.fas.hmm	BRAOL_TO1000.faa	1	NC_027750.1_cds_XP_013625647.1_16890
OG-GELP-C2c_MAFFT.fas.hmm	BRAOL_TO1000.faa	1	NC_027751.1_cds_XP_013634508.1_23955
OG-GELP-C3_MAFFT.fas.hmm	BRAOL_TO1000.faa	7	NC_027756.1_cds_XP_013609043.1_50176, NC_027750.1_cds_XP_013627910.1_13211, NC_027750.1_cds_XP_013629204.1_11038, NC_027749.1_cds_XP_013621423.1_5501, NC_027756.1_cds_XP_013609938.1_50155, NC_027752.1_cds_XP_013583552.1_30851, NC_027749.1_cds_XP_013618848.1_5500
OG-GELP-C4a_MAFFT.fas.hmm	BRAOL_TO1000.faa	3	NC_027752.1_cds_XP_013638261.1_31272, NC_027751.1_cds_XP_013634197.1_21604, NC_027751.1_cds_XP_013634196.1_21605
OG-GELP-C4b_MAFFT.fas.hmm	BRAOL_TO1000.faa	3	NC_027756.1_cds_XP_013612638.1_50060, NC_027753.1_cds_XP_013590970.1_33803, NC_027752.1_cds_XP_013638816.1_26502
OG-GELP-C4c_MAFFT.fas.hmm	BRAOL_TO1000.faa	1	NC_027750.1_cds_XP_013625884.1_14622
OG-GELP-C4d_MAFFT.fas.hmm	BRAOL_TO1000.faa	2	NC_027755.1_cds_XP_013603440.1_44664, NC_027750.1_cds_XP_013623328.1_17112
OG-GELP-C4e_MAFFT.fas.hmm	BRAOL_TO1000.faa	3	NC_027754.1_cds_XP_013597547.1_39088, NC_027749.1_cds_XP_013621003.1_7744, NC_027753.1_cds_XP_013591458.1_34947
OG-GELP-C4f_MAFFT.fas.hmm	BRAOL_TO1000.faa	3	NC_027749.1_cds_XP_013616402.1_9960, NC_027749.1_cds_XP_013617810.1_9964, NC_027756.1_cds_XP_013612463.1_53177
OG-GELP-C4g_MAFFT.fas.hmm	BRAOL_TO1000.faa	1	NC_027756.1_cds_XP_013608548.1_54211
OG-GELP-C4h_MAFFT.fas.hmm	BRAOL_TO1000.faa	10	NC_027754.1_cds_XP_013598010.1_37546, NC_027752.1_cds_XP_013638650.1_28522, NC_027750.1_cds_XP_013625250.1_17865, NC_027750.1_cds_XP_013623436.1_17864, NW_013618270.1_cds_XP_013615192.1_56006, NC_027754.1_cds_XP_013594151.1_37537, NC_027754.1_cds_XP_013598009.1_37545, NC_027754.1_cds_XP_013598008.1_37544, NC_027752.1_cds_XP_013583824.1_28520, NC_027750.1_cds_XP_013623437.1_17863
OG-GELP-C4i_MAFFT.fas.hmm	BRAOL_TO1000.faa	0
OG-GELP-C4Y_MAFFT.fas.hmm	BRAOL_TO1000.faa	1	NC_027751.1_cds_XP_013635781.1_23957
OG-GELP-C5a_MAFFT.fas.hmm	BRAOL_TO1000.faa	0
OG-GELP-C5b_MAFFT.fas.hmm	BRAOL_TO1000.faa	19	NC_027750.1_cds_XP_013623343.1_19218, NC_027753.1_cds_XP_013588474.1_32812, NC_027750.1_cds_XP_013621780.1_19221, NC_027753.1_cds_XP_013592673.1_32382, NC_027750.1_cds_XP_013626578.1_19220, NC_027748.1_cds_XP_013637660.1_4416, NC_027753.1_cds_XP_013589818.1_32809, NC_027752.1_cds_XP_013584363.1_30365, NC_027752.1_cds_XP_013584361.1_30364, NC_027750.1_cds_XP_013626953.1_19217, NC_027750.1_cds_XP_0…
OG-GELP-C6a_MAFFT.fas.hmm	BRAOL_TO1000.faa	1	NC_027754.1_cds_XP_013596793.1_40454
OG-GELP-C6b_MAFFT.fas.hmm	BRAOL_TO1000.faa	3	NC_027751.1_cds_XP_013634422.1_23697, NC_027755.1_cds_XP_013602701.1_46359, NC_027748.1_cds_XP_013590409.1_3248
OG-GELP-C6c_MAFFT.fas.hmm	BRAOL_TO1000.faa	1	NC_027753.1_cds_XP_013590946.1_33157
OG-GELP-C7a_MAFFT.fas.hmm	BRAOL_TO1000.faa	1	NC_027752.1_cds_XP_013583633.1_29108
OG-GELP-C7b_MAFFT.fas.hmm	BRAOL_TO1000.faa	12	NC_027750.1_cds_XP_013622090.1_17916, NC_027754.1_cds_XP_013595335.1_40685, NC_027750.1_cds_XP_013630761.1_17915, NC_027750.1_cds_XP_013627066.1_18962, NC_027756.1_cds_XP_013608879.1_50356, NC_027750.1_cds_XP_013627309.1_16505, NC_027752.1_cds_XP_013639571.1_28865, NC_027754.1_cds_XP_013592989.1_37469, NC_027754.1_cds_XP_013599112.1_38501, NC_027754.1_cds_XP_013595495.1_37468, NC_027750.1_cds_XP_…
OG-GELP-C7c_MAFFT.fas.hmm	BRAOL_TO1000.faa	2	NC_027753.1_cds_XP_013590950.1_34456, NC_027753.1_cds_XP_013591789.1_35376
OG-GELP-C7d_MAFFT.fas.hmm	BRAOL_TO1000.faa	6	NC_027753.1_cds_XP_013591534.1_34483, NC_027753.1_cds_XP_013591533.1_34482, NC_027756.1_cds_XP_013610753.1_53731, NC_027753.1_cds_XP_013590036.1_35344, NC_027753.1_cds_XP_013591536.1_34481, NC_027753.1_cds_XP_013591535.1_34484
OG-GELP-C7e_MAFFT.fas.hmm	BRAOL_TO1000.faa	1	NC_027749.1_cds_XP_013619553.1_6166
OG-GELP-C7f_MAFFT.fas.hmm	BRAOL_TO1000.faa	4	NC_027749.1_cds_XP_013619689.1_9806, NC_027756.1_cds_XP_013609792.1_50703, NC_027749.1_cds_XP_013619439.1_9804, NC_027749.1_cds_XP_013619690.1_9805
OG-GELP-C7g_MAFFT.fas.hmm	BRAOL_TO1000.faa	0
OG-GELP-C7h_MAFFT.fas.hmm	BRAOL_TO1000.faa	0
OG-GELP-C8a_MAFFT.fas.hmm	BRAOL_TO1000.faa	1	NC_027749.1_cds_XP_013615278.1_9399
OG-GELP-C8b_MAFFT.fas.hmm	BRAOL_TO1000.faa	3	NC_027748.1_cds_XP_013617881.1_2350, NC_027750.1_cds_XP_013625146.1_16155, NC_027751.1_cds_XP_013634430.1_19807
OG-GELP-C8c_MAFFT.fas.hmm	BRAOL_TO1000.faa	1	NC_027749.1_cds_XP_013621585.1_9400
OG-GELP-C8d_MAFFT.fas.hmm	BRAOL_TO1000.faa	1	NC_027751.1_cds_XP_013635181.1_20147
OG-GELP-C8e_MAFFT.fas.hmm	BRAOL_TO1000.faa	9	NC_027751.1_cds_XP_013633504.1_24347, NC_027752.1_cds_XP_013639122.1_26250, NC_027755.1_cds_XP_013603544.1_47496, NC_027751.1_cds_XP_013635665.1_24208, NC_027755.1_cds_XP_013603543.1_47497, NC_027755.1_cds_XP_013603540.1_47499, NC_027755.1_cds_XP_013603541.1_47498, NC_027751.1_cds_XP_013635566.1_21131, NC_027752.1_cds_XP_013639123.1_26251
OG-GELP-C8f_MAFFT.fas.hmm	BRAOL_TO1000.faa	30	NW_013618608.1_cds_XP_013615288.1_56084, NC_027753.1_cds_XP_013591132.1_35567, NC_027752.1_cds_XP_013584339.1_27682, NC_027753.1_cds_XP_013587869.1_35800, NC_027749.1_cds_XP_013619223.1_8398, NC_027756.1_cds_XP_013610772.1_50085, NC_027749.1_cds_XP_013619936.1_9659, NC_027754.1_cds_XP_013596692.1_38022, NC_027749.1_cds_XP_013615401.1_9168, NC_027750.1_cds_XP_013626932.1_17669, NC_027748.1_cds_XP_…
OG-GELP-C9a_MAFFT.fas.hmm	BRAOL_TO1000.faa	2	NC_027752.1_cds_XP_013637713.1_30108, NC_027750.1_cds_XP_013624220.1_15629
OG-GELP-C9b_MAFFT.fas.hmm	BRAOL_TO1000.faa	4	NC_027750.1_cds_XP_013627521.1_11048, NC_027749.1_cds_XP_013616485.1_6662, NC_027751.1_cds_XP_013636553.1_22636, NC_027749.1_cds_XP_013621107.1_5512
OG-GELP-C10a_MAFFT.fas.hmm	BRARR_Z1.faa	0
OG-GELP-C10b_MAFFT.fas.hmm	BRARR_Z1.faa	1	BraA09t38395Z
OG-GELP-C10c_MAFFT.fas.hmm	BRARR_Z1.faa	1	BraA02t06764Z
OG-GELP-C10d_MAFFT.fas.hmm	BRARR_Z1.faa	2	BraA02t06975Z, BraA07t30577Z
OG-GELP-C10e_MAFFT.fas.hmm	BRARR_Z1.faa	1	BraA04t16753Z
OG-GELP-C10f_MAFFT.fas.hmm	BRARR_Z1.faa	6	BraA03t10727Z, BraA03t10729Z, BraA10t43328Z, BraA02t06057Z, BraA03t10728Z, BraA10t43327Z
OG-GELP-C10g_MAFFT.fas.hmm	BRARR_Z1.faa	4	BraA01t00859Z, BraA05t23056Z, BraA08t33005Z, BraA02t05448Z
OG-GELP-C10h_MAFFT.fas.hmm	BRARR_Z1.faa	0
OG-GELP-C1a_MAFFT.fas.hmm	BRARR_Z1.faa	2	BraSC35t45994Z, BraA02t06317Z
OG-GELP-C1b_MAFFT.fas.hmm	BRARR_Z1.faa	5	BraA02t07465Z, BraA02t09021Z, BraA04t16738Z, BraA09t36303Z, BraA09t38394Z
OG-GELP-C2a_MAFFT.fas.hmm	BRARR_Z1.faa	5	BraA03t11346Z, BraA03t11348Z, BraA05t22601Z, BraA04t18394Z, BraA01t04194Z
OG-GELP-C2b_MAFFT.fas.hmm	BRARR_Z1.faa	1	BraA06t25917Z
OG-GELP-C2c_MAFFT.fas.hmm	BRARR_Z1.faa	1	BraA04t17630Z
OG-GELP-C3_MAFFT.fas.hmm	BRARR_Z1.faa	6	BraA05t22699Z, BraA09t37583Z, BraA03t11257Z, BraA02t04770Z, BraA02t04776Z, BraA09t37603Z
OG-GELP-C4a_MAFFT.fas.hmm	BRARR_Z1.faa	3	BraSC39t46202Z, BraSC132t45519Z, BraSC300t45963Z
OG-GELP-C4b_MAFFT.fas.hmm	BRARR_Z1.faa	3	BraA06t23826Z, BraA09t37514Z, BraA07t30240Z
OG-GELP-C4c_MAFFT.fas.hmm	BRARR_Z1.faa	1	BraA03t12362Z
OG-GELP-C4d_MAFFT.fas.hmm	BRARR_Z1.faa	2	BraA06t25003Z, BraA06t25703Z
OG-GELP-C4e_MAFFT.fas.hmm	BRARR_Z1.faa	3	BraA02t06519Z, BraA06t27118Z, BraA07t31069Z
OG-GELP-C4f_MAFFT.fas.hmm	BRARR_Z1.faa	2	BraA10t44474Z, BraA02t08573Z
OG-GELP-C4g_MAFFT.fas.hmm	BRARR_Z1.faa	1	BraA10t45257Z
OG-GELP-C4h_MAFFT.fas.hmm	BRARR_Z1.faa	7	BraA07t28902Z, BraA09t39262Z, BraA07t28901Z, BraA07t28896Z, BraA07t28900Z, BraA08t34493Z, BraA09t39259Z
OG-GELP-C4i_MAFFT.fas.hmm	BRARR_Z1.faa	0
OG-GELP-C4Y_MAFFT.fas.hmm	BRARR_Z1.faa	1	BraA04t17631Z
OG-GELP-C5a_MAFFT.fas.hmm	BRARR_Z1.faa	0
OG-GELP-C5b_MAFFT.fas.hmm	BRARR_Z1.faa	16	BraA05t22328Z, BraA05t20670Z, BraA08t32187Z, BraA06t23301Z, BraA06t23276Z, BraA08t32180Z, BraA06t23275Z, BraA05t22329Z, BraA05t20672Z, BraA08t32188Z, BraA08t32184Z, BraA05t20668Z, BraA01t03988Z, BraA08t32182Z, BraA08t32181Z, BraA05t22330Z
OG-GELP-C6a_MAFFT.fas.hmm	BRARR_Z1.faa	1	BraA03t14070Z
OG-GELP-C6b_MAFFT.fas.hmm	BRARR_Z1.faa	3	BraA09t41078Z, BraA04t17414Z, BraA01t02327Z
OG-GELP-C6c_MAFFT.fas.hmm	BRARR_Z1.faa	1	BraA07t29786Z
OG-GELP-C7a_MAFFT.fas.hmm	BRARR_Z1.faa	1	BraA05t21298Z
OG-GELP-C7b_MAFFT.fas.hmm	BRARR_Z1.faa	13	BraA06t27519Z, BraA06t26234Z, BraA08t34451Z, BraA07t28842Z, BraA03t14254Z, BraA08t34450Z, BraA09t36863Z, BraA07t28843Z, BraA08t33901Z, BraA07t27968Z, BraA09t37789Z, BraA05t21061Z, BraA08t33904Z
OG-GELP-C7c_MAFFT.fas.hmm	BRARR_Z1.faa	2	BraA07t31345Z, BraA07t30703Z
OG-GELP-C7d_MAFFT.fas.hmm	BRARR_Z1.faa	3	BraA10t44877Z, BraA07t30717Z, BraA07t31321Z
OG-GELP-C7e_MAFFT.fas.hmm	BRARR_Z1.faa	2	BraA03t10055Z, BraA02t05290Z
OG-GELP-C7f_MAFFT.fas.hmm	BRARR_Z1.faa	4	BraA02t08390Z, BraA09t38065Z, BraA06t27192Z, BraA02t08391Z
OG-GELP-C7g_MAFFT.fas.hmm	BRARR_Z1.faa	0
OG-GELP-C7h_MAFFT.fas.hmm	BRARR_Z1.faa	0
OG-GELP-C8a_MAFFT.fas.hmm	BRARR_Z1.faa	1	BraA02t07974Z
OG-GELP-C8b_MAFFT.fas.hmm	BRARR_Z1.faa	3	BraA05t19335Z, BraA03t13570Z, BraA01t01758Z
OG-GELP-C8c_MAFFT.fas.hmm	BRARR_Z1.faa	1	BraA02t07975Z
OG-GELP-C8d_MAFFT.fas.hmm	BRARR_Z1.faa	2	BraA05t19583Z, BraA04t18515Z
OG-GELP-C8e_MAFFT.fas.hmm	BRARR_Z1.faa	7	BraA04t17840Z, BraA03t11035Z, BraA10t42814Z, BraA05t20337Z, BraA09t42003Z, BraA10t42815Z, BraA04t17940Z
OG-GELP-C8f_MAFFT.fas.hmm	BRARR_Z1.faa	23	BraA09t37541Z, BraA07t30507Z, BraA09t37453Z, BraA08t34885Z, BraA02t08247Z, BraA07t31497Z, BraA08t34632Z, BraA09t39610Z, BraA07t31678Z, BraA06t24728Z, BraA04t15936Z, BraA02t09190Z, BraA07t30506Z, BraA07t29327Z, BraA07t29140Z, BraA09t37540Z, BraA02t07066Z, BraA01t03949Z, BraA07t31677Z, BraA07t31679Z, BraA02t07067Z, BraA02t07724Z, BraA09t37451Z
OG-GELP-C9a_MAFFT.fas.hmm	BRARR_Z1.faa	1	BraA05t22138Z
OG-GELP-C9b_MAFFT.fas.hmm	BRARR_Z1.faa	5	BraA03t09520Z, BraA04t16333Z, BraA02t05689Z, BraA02t04784Z, BraA03t09519Z
OG-GELP-C10a_MAFFT.fas.hmm	BRARR_v3.0.faa	0
OG-GELP-C10b_MAFFT.fas.hmm	BRARR_v3.0.faa	1	BraA09g027640.3C
OG-GELP-C10c_MAFFT.fas.hmm	BRARR_v3.0.faa	1	BraA02g020250.3C
OG-GELP-C10d_MAFFT.fas.hmm	BRARR_v3.0.faa	2	BraA07g028220.3C, BraA02g022320.3C
OG-GELP-C10e_MAFFT.fas.hmm	BRARR_v3.0.faa	0
OG-GELP-C10f_MAFFT.fas.hmm	BRARR_v3.0.faa	6	BraA10g013070.3C, BraA03g013610.3C, BraA02g013560.3C, BraA10g013080.3C, BraA03g013620.3C, BraA03g013630.3C
OG-GELP-C10g_MAFFT.fas.hmm	BRARR_v3.0.faa	5	BraA02g007630.3C, BraA03g031580.3C, BraA08g009550.3C, BraA05g042470.3C, BraA01g008730.3C
OG-GELP-C10h_MAFFT.fas.hmm	BRARR_v3.0.faa	0
OG-GELP-C1a_MAFFT.fas.hmm	BRARR_v3.0.faa	2	BraA10g009270.3C, BraA02g016070.3C
OG-GELP-C1b_MAFFT.fas.hmm	BRARR_v3.0.faa	4	BraA02g042280.3C, BraA04g010430.3C, BraA09g027630.3C, BraA02g027090.3C
OG-GELP-C2a_MAFFT.fas.hmm	BRARR_v3.0.faa	5	BraA05g035650.3C, BraA04g027080.3C, BraA03g019920.3C, BraA01g039730.3C, BraA03g019910.3C
OG-GELP-C2b_MAFFT.fas.hmm	BRARR_v3.0.faa	1	BraA06g026560.3C
OG-GELP-C2c_MAFFT.fas.hmm	BRARR_v3.0.faa	1	BraA04g019430.3C
OG-GELP-C3_MAFFT.fas.hmm	BRARR_v3.0.faa	6	BraA02g001010.3C, BraA09g019270.3C, BraA05g036670.3C, BraA09g019390.3C, BraA03g018970.3C, BraA02g001020.3C
OG-GELP-C4a_MAFFT.fas.hmm	BRARR_v3.0.faa	3	BraA05g039990.3C, BraA01g042790.3C, BraA03g062920.3C
OG-GELP-C4b_MAFFT.fas.hmm	BRARR_v3.0.faa	3	BraA09g018530.3C, BraA07g025070.3C, BraA06g006310.3C
OG-GELP-C4c_MAFFT.fas.hmm	BRARR_v3.0.faa	1	BraA03g029830.3C
OG-GELP-C4d_MAFFT.fas.hmm	BRARR_v3.0.faa	2	BraA06g018460.3C, BraA06g024520.3C
OG-GELP-C4e_MAFFT.fas.hmm	BRARR_v3.0.faa	3	BraA06g038330.3C, BraA02g017900.3C, BraA07g033140.3C
OG-GELP-C4f_MAFFT.fas.hmm	BRARR_v3.0.faa	2	BraA02g037970.3C, BraA10g024610.3C
OG-GELP-C4g_MAFFT.fas.hmm	BRARR_v3.0.faa	1	BraA10g032310.3C
OG-GELP-C4h_MAFFT.fas.hmm	BRARR_v3.0.faa	8	BraA09g036140.3C, BraA07g011500.3C, BraA07g011490.3C, BraA07g011520.3C, BraA07g011530.3C, BraA08g024150.3C, BraA09g036150.3C, BraA08g024160.3C
OG-GELP-C4i_MAFFT.fas.hmm	BRARR_v3.0.faa	0
OG-GELP-C4Y_MAFFT.fas.hmm	BRARR_v3.0.faa	1	BraA04g019440.3C
OG-GELP-C5a_MAFFT.fas.hmm	BRARR_v3.0.faa	0
OG-GELP-C5b_MAFFT.fas.hmm	BRARR_v3.0.faa	20	BraA05g016550.3C, BraA05g032810.3C, BraA08g001280.3C, BraA05g032800.3C, BraA06g000980.3C, BraA05g016560.3C, BraA08g001310.3C, BraA08g001240.3C, BraA06g000970.3C, BraA08g001300.3C, BraA08g001270.3C, BraA06g001010.3C, BraA05g016580.3C, BraA01g037420.3C, BraA05g032820.3C, BraA06g000950.3C, BraA05g032830.3C, BraA05g016590.3C, BraA08g001320.3C, BraA08g001330.3C
OG-GELP-C6a_MAFFT.fas.hmm	BRARR_v3.0.faa	1	BraA03g046800.3C
OG-GELP-C6b_MAFFT.fas.hmm	BRARR_v3.0.faa	3	BraA04g017270.3C, BraA09g054180.3C, BraA01g023090.3C
OG-GELP-C6c_MAFFT.fas.hmm	BRARR_v3.0.faa	1	BraA07g020720.3C
OG-GELP-C7a_MAFFT.fas.hmm	BRARR_v3.0.faa	1	BraA05g022470.3C
OG-GELP-C7b_MAFFT.fas.hmm	BRARR_v3.0.faa	12	BraA08g018260.3C, BraA07g011050.3C, BraA07g011060.3C, BraA08g023800.3C, BraA09g011680.3C, BraA09g021430.3C, BraA08g023790.3C, BraA08g018240.3C, BraA06g042380.3C, BraA03g048600.3C, BraA07g001750.3C, BraA06g029660.3C
OG-GELP-C7c_MAFFT.fas.hmm	BRARR_v3.0.faa	2	BraA07g029510.3C, BraA07g036100.3C
OG-GELP-C7d_MAFFT.fas.hmm	BRARR_v3.0.faa	3	BraA10g030760.3C, BraA07g035870.3C, BraA07g029660.3C
OG-GELP-C7e_MAFFT.fas.hmm	BRARR_v3.0.faa	2	BraA02g006170.3C, BraA03g007050.3C
OG-GELP-C7f_MAFFT.fas.hmm	BRARR_v3.0.faa	4	BraA06g038960.3C, BraA09g024320.3C, BraA02g036360.3C, BraA02g036350.3C
OG-GELP-C7g_MAFFT.fas.hmm	BRARR_v3.0.faa	0
OG-GELP-C7h_MAFFT.fas.hmm	BRARR_v3.0.faa	0
OG-GELP-C8a_MAFFT.fas.hmm	BRARR_v3.0.faa	1	BraA02g032350.3C
OG-GELP-C8b_MAFFT.fas.hmm	BRARR_v3.0.faa	3	BraA05g003300.3C, BraA01g017540.3C, BraA03g041780.3C
OG-GELP-C8c_MAFFT.fas.hmm	BRARR_v3.0.faa	0
OG-GELP-C8d_MAFFT.fas.hmm	BRARR_v3.0.faa	2	BraA05g005860.3C, BraA04g028310.3C
OG-GELP-C8e_MAFFT.fas.hmm	BRARR_v3.0.faa	8	BraA04g021580.3C, BraA04g022680.3C, BraA05g013050.3C, BraA09g063580.3C, BraA10g005610.3C, BraA05g013110.3C, BraA03g016780.3C, BraA10g005620.3C
OG-GELP-C8f_MAFFT.fas.hmm	BRARR_v3.0.faa	23	BraA09g018860.3C, BraA02g023130.3C, BraA09g039630.3C, BraA09g018850.3C, BraA06g015680.3C, BraA02g035040.3C, BraA09g017840.3C, BraA02g023140.3C, BraA07g037650.3C, BraA07g015960.3C, BraA07g039400.3C, BraA07g027560.3C, BraA06g015690.3C, BraA09g017870.3C, BraA07g014140.3C, BraA04g002300.3C, BraA07g015970.3C, BraA08g025390.3C, BraA07g039390.3C, BraA02g043940.3C, BraA07g027580.3C, BraA07g039380.3C, Bra…
OG-GELP-C9a_MAFFT.fas.hmm	BRARR_v3.0.faa	1	BraA05g030820.3C
OG-GELP-C9b_MAFFT.fas.hmm	BRARR_v3.0.faa	5	BraA04g006350.3C, BraA03g001330.3C, BraA02g001090.3C, BraA03g001340.3C, BraA02g009980.3C
OG-GELP-C10a_MAFFT.fas.hmm	CAJCA_Asha_v1.0.faa	1	cajca.ICPL87119.gnm1.ann1.C.cajan_05652.1
OG-GELP-C10b_MAFFT.fas.hmm	CAJCA_Asha_v1.0.faa	1	cajca.ICPL87119.gnm1.ann1.C.cajan_24014.1
OG-GELP-C10c_MAFFT.fas.hmm	CAJCA_Asha_v1.0.faa	0
OG-GELP-C10d_MAFFT.fas.hmm	CAJCA_Asha_v1.0.faa	2	cajca.ICPL87119.gnm1.ann1.C.cajan_01720.1, cajca.ICPL87119.gnm1.ann1.C.cajan_27729.1
OG-GELP-C10e_MAFFT.fas.hmm	CAJCA_Asha_v1.0.faa	1	cajca.ICPL87119.gnm1.ann1.C.cajan_38487.1
OG-GELP-C10f_MAFFT.fas.hmm	CAJCA_Asha_v1.0.faa	2	cajca.ICPL87119.gnm1.ann1.C.cajan_05895.1, cajca.ICPL87119.gnm1.ann1.C.cajan_25507.1
OG-GELP-C10g_MAFFT.fas.hmm	CAJCA_Asha_v1.0.faa	11	cajca.ICPL87119.gnm1.ann1.C.cajan_10812.1, cajca.ICPL87119.gnm1.ann1.C.cajan_07075.1, cajca.ICPL87119.gnm1.ann1.C.cajan_10811.1, cajca.ICPL87119.gnm1.ann1.C.cajan_08214.1, cajca.ICPL87119.gnm1.ann1.C.cajan_35947.1, cajca.ICPL87119.gnm1.ann1.C.cajan_35945.1, cajca.ICPL87119.gnm1.ann1.C.cajan_34980.1, cajca.ICPL87119.gnm1.ann1.C.cajan_35940.1, cajca.ICPL87119.gnm1.ann1.C.cajan_37949.1, cajca.ICPL87…
OG-GELP-C10h_MAFFT.fas.hmm	CAJCA_Asha_v1.0.faa	1	cajca.ICPL87119.gnm1.ann1.C.cajan_48475.1
OG-GELP-C1a_MAFFT.fas.hmm	CAJCA_Asha_v1.0.faa	3	cajca.ICPL87119.gnm1.ann1.C.cajan_26602.1, cajca.ICPL87119.gnm1.ann1.C.cajan_05813.1, cajca.ICPL87119.gnm1.ann1.C.cajan_05812.1
OG-GELP-C1b_MAFFT.fas.hmm	CAJCA_Asha_v1.0.faa	2	cajca.ICPL87119.gnm1.ann1.C.cajan_24011.1, cajca.ICPL87119.gnm1.ann1.C.cajan_13705.1
OG-GELP-C2a_MAFFT.fas.hmm	CAJCA_Asha_v1.0.faa	8	cajca.ICPL87119.gnm1.ann1.C.cajan_34636.1, cajca.ICPL87119.gnm1.ann1.C.cajan_17591.1, cajca.ICPL87119.gnm1.ann1.C.cajan_17589.1, cajca.ICPL87119.gnm1.ann1.C.cajan_38246.1, cajca.ICPL87119.gnm1.ann1.C.cajan_17597.1, cajca.ICPL87119.gnm1.ann1.C.cajan_17592.1, cajca.ICPL87119.gnm1.ann1.C.cajan_38253.1, cajca.ICPL87119.gnm1.ann1.C.cajan_19506.1
OG-GELP-C2b_MAFFT.fas.hmm	CAJCA_Asha_v1.0.faa	1	cajca.ICPL87119.gnm1.ann1.C.cajan_25006.1
OG-GELP-C2c_MAFFT.fas.hmm	CAJCA_Asha_v1.0.faa	2	cajca.ICPL87119.gnm1.ann1.C.cajan_35808.1, cajca.ICPL87119.gnm1.ann1.C.cajan_38964.1
OG-GELP-C3_MAFFT.fas.hmm	CAJCA_Asha_v1.0.faa	3	cajca.ICPL87119.gnm1.ann1.C.cajan_24642.1, cajca.ICPL87119.gnm1.ann1.C.cajan_42971.1, cajca.ICPL87119.gnm1.ann1.C.cajan_10065.1
OG-GELP-C4a_MAFFT.fas.hmm	CAJCA_Asha_v1.0.faa	2	cajca.ICPL87119.gnm1.ann1.C.cajan_06880.1, cajca.ICPL87119.gnm1.ann1.C.cajan_10213.1
OG-GELP-C4b_MAFFT.fas.hmm	CAJCA_Asha_v1.0.faa	2	cajca.ICPL87119.gnm1.ann1.C.cajan_10281.1, cajca.ICPL87119.gnm1.ann1.C.cajan_10280.1
OG-GELP-C4c_MAFFT.fas.hmm	CAJCA_Asha_v1.0.faa	4	cajca.ICPL87119.gnm1.ann1.C.cajan_30259.1, cajca.ICPL87119.gnm1.ann1.C.cajan_39629.1, cajca.ICPL87119.gnm1.ann1.C.cajan_10839.1, cajca.ICPL87119.gnm1.ann1.C.cajan_46799.1
OG-GELP-C4d_MAFFT.fas.hmm	CAJCA_Asha_v1.0.faa	1	cajca.ICPL87119.gnm1.ann1.C.cajan_11233.1
OG-GELP-C4e_MAFFT.fas.hmm	CAJCA_Asha_v1.0.faa	4	cajca.ICPL87119.gnm1.ann1.C.cajan_18054.1, cajca.ICPL87119.gnm1.ann1.C.cajan_41394.1, cajca.ICPL87119.gnm1.ann1.C.cajan_38024.1, cajca.ICPL87119.gnm1.ann1.C.cajan_29847.1
OG-GELP-C4f_MAFFT.fas.hmm	CAJCA_Asha_v1.0.faa	5	cajca.ICPL87119.gnm1.ann1.C.cajan_42809.1, cajca.ICPL87119.gnm1.ann1.C.cajan_02791.1, cajca.ICPL87119.gnm1.ann1.C.cajan_39728.1, cajca.ICPL87119.gnm1.ann1.C.cajan_02794.1, cajca.ICPL87119.gnm1.ann1.C.cajan_02785.1
OG-GELP-C4g_MAFFT.fas.hmm	CAJCA_Asha_v1.0.faa	0
OG-GELP-C4h_MAFFT.fas.hmm	CAJCA_Asha_v1.0.faa	6	cajca.ICPL87119.gnm1.ann1.C.cajan_27444.1, cajca.ICPL87119.gnm1.ann1.C.cajan_32198.1, cajca.ICPL87119.gnm1.ann1.C.cajan_39289.1, cajca.ICPL87119.gnm1.ann1.C.cajan_27450.1, cajca.ICPL87119.gnm1.ann1.C.cajan_27441.1, cajca.ICPL87119.gnm1.ann1.C.cajan_40273.1
OG-GELP-C4i_MAFFT.fas.hmm	CAJCA_Asha_v1.0.faa	0
OG-GELP-C4Y_MAFFT.fas.hmm	CAJCA_Asha_v1.0.faa	19	cajca.ICPL87119.gnm1.ann1.C.cajan_33646.1, cajca.ICPL87119.gnm1.ann1.C.cajan_39293.1, cajca.ICPL87119.gnm1.ann1.C.cajan_40267.1, cajca.ICPL87119.gnm1.ann1.C.cajan_42222.1, cajca.ICPL87119.gnm1.ann1.C.cajan_48573.1, cajca.ICPL87119.gnm1.ann1.C.cajan_45364.1, cajca.ICPL87119.gnm1.ann1.C.cajan_32203.1, cajca.ICPL87119.gnm1.ann1.C.cajan_32202.1, cajca.ICPL87119.gnm1.ann1.C.cajan_00944.1, cajca.ICPL87…
OG-GELP-C5a_MAFFT.fas.hmm	CAJCA_Asha_v1.0.faa	1	cajca.ICPL87119.gnm1.ann1.C.cajan_37262.1
OG-GELP-C5b_MAFFT.fas.hmm	CAJCA_Asha_v1.0.faa	4	cajca.ICPL87119.gnm1.ann1.C.cajan_10998.1, cajca.ICPL87119.gnm1.ann1.C.cajan_05806.1, cajca.ICPL87119.gnm1.ann1.C.cajan_00568.1, cajca.ICPL87119.gnm1.ann1.C.cajan_10999.1
OG-GELP-C6a_MAFFT.fas.hmm	CAJCA_Asha_v1.0.faa	2	cajca.ICPL87119.gnm1.ann1.C.cajan_35366.1, cajca.ICPL87119.gnm1.ann1.C.cajan_04064.1
OG-GELP-C6b_MAFFT.fas.hmm	CAJCA_Asha_v1.0.faa	2	cajca.ICPL87119.gnm1.ann1.C.cajan_32583.1, cajca.ICPL87119.gnm1.ann1.C.cajan_12593.1
OG-GELP-C6c_MAFFT.fas.hmm	CAJCA_Asha_v1.0.faa	0
OG-GELP-C7a_MAFFT.fas.hmm	CAJCA_Asha_v1.0.faa	1	cajca.ICPL87119.gnm1.ann1.C.cajan_45401.1
OG-GELP-C7b_MAFFT.fas.hmm	CAJCA_Asha_v1.0.faa	9	cajca.ICPL87119.gnm1.ann1.C.cajan_36781.1, cajca.ICPL87119.gnm1.ann1.C.cajan_36780.1, cajca.ICPL87119.gnm1.ann1.C.cajan_38044.1, cajca.ICPL87119.gnm1.ann1.C.cajan_39413.1, cajca.ICPL87119.gnm1.ann1.C.cajan_13789.1, cajca.ICPL87119.gnm1.ann1.C.cajan_39412.1, cajca.ICPL87119.gnm1.ann1.C.cajan_39658.1, cajca.ICPL87119.gnm1.ann1.C.cajan_39659.1, cajca.ICPL87119.gnm1.ann1.C.cajan_39417.1
OG-GELP-C7c_MAFFT.fas.hmm	CAJCA_Asha_v1.0.faa	2	cajca.ICPL87119.gnm1.ann1.C.cajan_45402.1, cajca.ICPL87119.gnm1.ann1.C.cajan_45400.1
OG-GELP-C7d_MAFFT.fas.hmm	CAJCA_Asha_v1.0.faa	2	cajca.ICPL87119.gnm1.ann1.C.cajan_08450.1, cajca.ICPL87119.gnm1.ann1.C.cajan_21777.1
OG-GELP-C7e_MAFFT.fas.hmm	CAJCA_Asha_v1.0.faa	0
OG-GELP-C7f_MAFFT.fas.hmm	CAJCA_Asha_v1.0.faa	3	cajca.ICPL87119.gnm1.ann1.C.cajan_33790.1, cajca.ICPL87119.gnm1.ann1.C.cajan_47699.1, cajca.ICPL87119.gnm1.ann1.C.cajan_11358.1
OG-GELP-C7g_MAFFT.fas.hmm	CAJCA_Asha_v1.0.faa	0
OG-GELP-C7h_MAFFT.fas.hmm	CAJCA_Asha_v1.0.faa	0
OG-GELP-C8a_MAFFT.fas.hmm	CAJCA_Asha_v1.0.faa	1	cajca.ICPL87119.gnm1.ann1.C.cajan_24782.1
OG-GELP-C8b_MAFFT.fas.hmm	CAJCA_Asha_v1.0.faa	3	cajca.ICPL87119.gnm1.ann1.C.cajan_31533.1, cajca.ICPL87119.gnm1.ann1.C.cajan_33448.1, cajca.ICPL87119.gnm1.ann1.C.cajan_05615.1
OG-GELP-C8c_MAFFT.fas.hmm	CAJCA_Asha_v1.0.faa	2	cajca.ICPL87119.gnm1.ann1.C.cajan_04543.1, cajca.ICPL87119.gnm1.ann1.C.cajan_24781.1
OG-GELP-C8d_MAFFT.fas.hmm	CAJCA_Asha_v1.0.faa	1	cajca.ICPL87119.gnm1.ann1.C.cajan_05552.1
OG-GELP-C8e_MAFFT.fas.hmm	CAJCA_Asha_v1.0.faa	1	cajca.ICPL87119.gnm1.ann1.C.cajan_05402.1
OG-GELP-C8f_MAFFT.fas.hmm	CAJCA_Asha_v1.0.faa	11	cajca.ICPL87119.gnm1.ann1.C.cajan_30739.1, cajca.ICPL87119.gnm1.ann1.C.cajan_30740.1, cajca.ICPL87119.gnm1.ann1.C.cajan_45800.1, cajca.ICPL87119.gnm1.ann1.C.cajan_37979.1, cajca.ICPL87119.gnm1.ann1.C.cajan_27517.1, cajca.ICPL87119.gnm1.ann1.C.cajan_46562.1, cajca.ICPL87119.gnm1.ann1.C.cajan_39069.1, cajca.ICPL87119.gnm1.ann1.C.cajan_37982.1, cajca.ICPL87119.gnm1.ann1.C.cajan_39070.1, cajca.ICPL87…
OG-GELP-C9a_MAFFT.fas.hmm	CAJCA_Asha_v1.0.faa	3	cajca.ICPL87119.gnm1.ann1.C.cajan_00282.1, cajca.ICPL87119.gnm1.ann1.C.cajan_00448.1, cajca.ICPL87119.gnm1.ann1.C.cajan_25589.1
OG-GELP-C9b_MAFFT.fas.hmm	CAJCA_Asha_v1.0.faa	1	cajca.ICPL87119.gnm1.ann1.C.cajan_21619.1
OG-GELP-C10a_MAFFT.fas.hmm	CAPAN_CM334_v2.0.faa	1	CA.PGAv.1.6.scaffold280.15
OG-GELP-C10b_MAFFT.fas.hmm	CAPAN_CM334_v2.0.faa	2	CA.PGAv.1.6.scaffold1804.17, CA.PGAv.1.6.scaffold1804.18
OG-GELP-C10c_MAFFT.fas.hmm	CAPAN_CM334_v2.0.faa	1	CA.PGAv.1.6.scaffold73.2
OG-GELP-C10d_MAFFT.fas.hmm	CAPAN_CM334_v2.0.faa	1	CA.PGAv.1.6.scaffold837.26
OG-GELP-C10e_MAFFT.fas.hmm	CAPAN_CM334_v2.0.faa	1	CA.PGAv.1.6.scaffold222.30
OG-GELP-C10f_MAFFT.fas.hmm	CAPAN_CM334_v2.0.faa	2	CA.PGAv.1.6.scaffold337.78, CA.PGAv.1.6.scaffold337.79
OG-GELP-C10g_MAFFT.fas.hmm	CAPAN_CM334_v2.0.faa	3	CA.PGAv.1.6.scaffold4.13, CA.PGAv.1.6.scaffold771.50, CA.PGAv.1.6.scaffold1511.2
OG-GELP-C10h_MAFFT.fas.hmm	CAPAN_CM334_v2.0.faa	2	CA.PGAv.1.6.scaffold1235.30, CA.PGAv.1.6.scaffold890.10
OG-GELP-C1a_MAFFT.fas.hmm	CAPAN_CM334_v2.0.faa	3	CA.PGAv.1.6.scaffold585.24, CA.PGAv.1.6.scaffold650.15, CA.PGAv.1.6.scaffold2018.4
OG-GELP-C1b_MAFFT.fas.hmm	CAPAN_CM334_v2.0.faa	3	CA.PGAv.1.6.scaffold1804.13, CA.PGAv.1.6.scaffold968.7, CA.PGAv.1.6.scaffold968.8
OG-GELP-C2a_MAFFT.fas.hmm	CAPAN_CM334_v2.0.faa	10	CA.PGAv.1.6.scaffold574.21, CA.PGAv.1.6.scaffold1069.2, CA.PGAv.1.6.scaffold835.2, CA.PGAv.1.6.scaffold1055.7, CA.PGAv.1.6.scaffold2100.1, CA.PGAv.1.6.scaffold616.4, CA.PGAv.1.6.scaffold835.1, CA.PGAv.1.6.scaffold1055.8, CA.PGAv.1.6.scaffold5.13, CA.PGAv.1.6.scaffold1055.5
OG-GELP-C2b_MAFFT.fas.hmm	CAPAN_CM334_v2.0.faa	3	CA.PGAv.1.6.scaffold628.87, CA.PGAv.1.6.scaffold628.84, CA.PGAv.1.6.scaffold628.88
OG-GELP-C2c_MAFFT.fas.hmm	CAPAN_CM334_v2.0.faa	1	CA.PGAv.1.6.scaffold79.57
OG-GELP-C3_MAFFT.fas.hmm	CAPAN_CM334_v2.0.faa	2	CA.PGAv.1.6.scaffold397.36, CA.PGAv.1.6.scaffold730.42
OG-GELP-C4a_MAFFT.fas.hmm	CAPAN_CM334_v2.0.faa	1	CA.PGAv.1.6.scaffold1134.19
OG-GELP-C4b_MAFFT.fas.hmm	CAPAN_CM334_v2.0.faa	2	CA.PGAv.1.6.scaffold1374.2, CA.PGAv.1.6.scaffold100.16
OG-GELP-C4c_MAFFT.fas.hmm	CAPAN_CM334_v2.0.faa	2	CA.PGAv.1.6.scaffold986.52, CA.PGAv.1.6.scaffold310.7
OG-GELP-C4d_MAFFT.fas.hmm	CAPAN_CM334_v2.0.faa	2	CA.PGAv.1.6.scaffold472.40, CA.PGAv.1.6.scaffold49.6
OG-GELP-C4e_MAFFT.fas.hmm	CAPAN_CM334_v2.0.faa	1	CA.PGAv.1.6.scaffold936.6
OG-GELP-C4f_MAFFT.fas.hmm	CAPAN_CM334_v2.0.faa	2	CA.PGAv.1.6.scaffold473.28, CA.PGAv.1.6.scaffold65.153
OG-GELP-C4g_MAFFT.fas.hmm	CAPAN_CM334_v2.0.faa	13	CA.PGAv.1.6.scaffold1034.20, CA.PGAv.1.6.scaffold1034.47, CA.PGAv.1.6.scaffold322.39, CA.PGAv.1.6.scaffold1034.46, CA.PGAv.1.6.scaffold1034.19, CA.PGAv.1.6.scaffold786.15, CA.PGAv.1.6.scaffold1034.18, CA.PGAv.1.6.scaffold1034.21, CA.PGAv.1.6.scaffold137.37, CA.PGAv.1.6.scaffold4029.1, CA.PGAv.1.6.scaffold1342.6, CA.PGAv.1.6.scaffold732.8, CA.PGAv.1.6.scaffold566.42
OG-GELP-C4h_MAFFT.fas.hmm	CAPAN_CM334_v2.0.faa	2	CA.PGAv.1.6.scaffold2115.1, CA.PGAv.1.6.scaffold702.14
OG-GELP-C4i_MAFFT.fas.hmm	CAPAN_CM334_v2.0.faa	0
OG-GELP-C4Y_MAFFT.fas.hmm	CAPAN_CM334_v2.0.faa	1	CA.PGAv.1.6.scaffold2115.2
OG-GELP-C5a_MAFFT.fas.hmm	CAPAN_CM334_v2.0.faa	0
OG-GELP-C5b_MAFFT.fas.hmm	CAPAN_CM334_v2.0.faa	4	CA.PGAv.1.6.scaffold1318.5, CA.PGAv.1.6.scaffold308.36, CA.PGAv.1.6.scaffold790.69, CA.PGAv.1.6.scaffold308.37
OG-GELP-C6a_MAFFT.fas.hmm	CAPAN_CM334_v2.0.faa	0
OG-GELP-C6b_MAFFT.fas.hmm	CAPAN_CM334_v2.0.faa	1	CA.PGAv.1.6.scaffold836.32
OG-GELP-C6c_MAFFT.fas.hmm	CAPAN_CM334_v2.0.faa	1	CA.PGAv.1.6.scaffold792.22
OG-GELP-C7a_MAFFT.fas.hmm	CAPAN_CM334_v2.0.faa	1	CA.PGAv.1.6.scaffold464.38
OG-GELP-C7b_MAFFT.fas.hmm	CAPAN_CM334_v2.0.faa	10	CA.PGAv.1.6.scaffold181.12, CA.PGAv.1.6.scaffold257.128, CA.PGAv.1.6.scaffold638.17, CA.PGAv.1.6.scaffold638.16, CA.PGAv.1.6.scaffold257.120, CA.PGAv.1.6.scaffold257.118, CA.PGAv.1.6.scaffold257.122, CA.PGAv.1.6.scaffold257.119, CA.PGAv.1.6.scaffold257.126, CA.PGAv.1.6.scaffold257.129
OG-GELP-C7c_MAFFT.fas.hmm	CAPAN_CM334_v2.0.faa	3	CA.PGAv.1.6.scaffold1375.12, CA.PGAv.1.6.scaffold100.10, CA.PGAv.1.6.scaffold159.20
OG-GELP-C7d_MAFFT.fas.hmm	CAPAN_CM334_v2.0.faa	1	CA.PGAv.1.6.scaffold781.9
OG-GELP-C7e_MAFFT.fas.hmm	CAPAN_CM334_v2.0.faa	0
OG-GELP-C7f_MAFFT.fas.hmm	CAPAN_CM334_v2.0.faa	1	CA.PGAv.1.6.scaffold93.49
OG-GELP-C7g_MAFFT.fas.hmm	CAPAN_CM334_v2.0.faa	2	CA.PGAv.1.6.scaffold199.50, CA.PGAv.1.6.scaffold571.4
OG-GELP-C7h_MAFFT.fas.hmm	CAPAN_CM334_v2.0.faa	0
OG-GELP-C8a_MAFFT.fas.hmm	CAPAN_CM334_v2.0.faa	1	CA.PGAv.1.6.scaffold79.67
OG-GELP-C8b_MAFFT.fas.hmm	CAPAN_CM334_v2.0.faa	3	CA.PGAv.1.6.scaffold481.8, CA.PGAv.1.6.scaffold735.8, CA.PGAv.1.6.scaffold735.5
OG-GELP-C8c_MAFFT.fas.hmm	CAPAN_CM334_v2.0.faa	4	CA.PGAv.1.6.scaffold361.8, CA.PGAv.1.6.scaffold361.11, CA.PGAv.1.6.scaffold361.13, CA.PGAv.1.6.scaffold361.9
OG-GELP-C8d_MAFFT.fas.hmm	CAPAN_CM334_v2.0.faa	0
OG-GELP-C8e_MAFFT.fas.hmm	CAPAN_CM334_v2.0.faa	3	CA.PGAv.1.6.scaffold25.15, CA.PGAv.1.6.scaffold369.2, CA.PGAv.1.6.scaffold551.7
OG-GELP-C8f_MAFFT.fas.hmm	CAPAN_CM334_v2.0.faa	6	CA.PGAv.1.6.scaffold311.53, CA.PGAv.1.6.scaffold1517.5, CA.PGAv.1.6.scaffold311.55, CA.PGAv.1.6.scaffold311.52, CA.PGAv.1.6.scaffold311.54, CA.PGAv.1.6.scaffold1076.14
OG-GELP-C9a_MAFFT.fas.hmm	CAPAN_CM334_v2.0.faa	2	CA.PGAv.1.6.scaffold1143.29, CA.PGAv.1.6.scaffold1143.28
OG-GELP-C9b_MAFFT.fas.hmm	CAPAN_CM334_v2.0.faa	3	CA.PGAv.1.6.scaffold644.45, CA.PGAv.1.6.scaffold766.2, CA.PGAv.1.6.scaffold1830.7
OG-GELP-C10a_MAFFT.fas.hmm	CAPAN_Glabriusculum_Chiltepin_v2.0.faa	1	Capang11g000484
OG-GELP-C10b_MAFFT.fas.hmm	CAPAN_Glabriusculum_Chiltepin_v2.0.faa	2	Capang00g003701, Capang00g003702
OG-GELP-C10c_MAFFT.fas.hmm	CAPAN_Glabriusculum_Chiltepin_v2.0.faa	3	Capang05g000878, Capang05g000879, Capang05g000876
OG-GELP-C10d_MAFFT.fas.hmm	CAPAN_Glabriusculum_Chiltepin_v2.0.faa	1	Capang03g000727
OG-GELP-C10e_MAFFT.fas.hmm	CAPAN_Glabriusculum_Chiltepin_v2.0.faa	1	Capang00g001455
OG-GELP-C10f_MAFFT.fas.hmm	CAPAN_Glabriusculum_Chiltepin_v2.0.faa	2	Capang07g002295, Capang07g002296
OG-GELP-C10g_MAFFT.fas.hmm	CAPAN_Glabriusculum_Chiltepin_v2.0.faa	2	Capang06g000135, Capang07g001756
OG-GELP-C10h_MAFFT.fas.hmm	CAPAN_Glabriusculum_Chiltepin_v2.0.faa	2	Capang01g005373, Capang02g002274
OG-GELP-C1a_MAFFT.fas.hmm	CAPAN_Glabriusculum_Chiltepin_v2.0.faa	3	Capang02g001343, Capang07g001970, Capang10g000170
OG-GELP-C1b_MAFFT.fas.hmm	CAPAN_Glabriusculum_Chiltepin_v2.0.faa	3	Capang03g001932, Capang00g003707, Capang03g001931
OG-GELP-C2a_MAFFT.fas.hmm	CAPAN_Glabriusculum_Chiltepin_v2.0.faa	6	Capang10g001400, Capang08g000571, Capang10g001776, Capang00g003434, Capang10g001402, Capang10g001397
OG-GELP-C2b_MAFFT.fas.hmm	CAPAN_Glabriusculum_Chiltepin_v2.0.faa	3	Capang06g000895, Capang06g000896, Capang06g000894
OG-GELP-C2c_MAFFT.fas.hmm	CAPAN_Glabriusculum_Chiltepin_v2.0.faa	1	Capang02g001619
OG-GELP-C3_MAFFT.fas.hmm	CAPAN_Glabriusculum_Chiltepin_v2.0.faa	2	Capang12g001942, Capang09g001915
OG-GELP-C4a_MAFFT.fas.hmm	CAPAN_Glabriusculum_Chiltepin_v2.0.faa	1	Capang01g003941
OG-GELP-C4b_MAFFT.fas.hmm	CAPAN_Glabriusculum_Chiltepin_v2.0.faa	2	Capang05g001725, Capang01g002498
OG-GELP-C4c_MAFFT.fas.hmm	CAPAN_Glabriusculum_Chiltepin_v2.0.faa	2	Capang01g003593, Capang10g001500
OG-GELP-C4d_MAFFT.fas.hmm	CAPAN_Glabriusculum_Chiltepin_v2.0.faa	2	Capang03g001249, Capang11g001078
OG-GELP-C4e_MAFFT.fas.hmm	CAPAN_Glabriusculum_Chiltepin_v2.0.faa	2	Capang11g001184, Capang11g001180
OG-GELP-C4f_MAFFT.fas.hmm	CAPAN_Glabriusculum_Chiltepin_v2.0.faa	2	Capang06g000699, Capang02g003289
OG-GELP-C4g_MAFFT.fas.hmm	CAPAN_Glabriusculum_Chiltepin_v2.0.faa	11	Capang10g001482, Capang01g004030, Capang05g000308, Capang03g001609, Capang00g001335, Capang12g000330, Capang08g000927, Capang01g004031, Capang00g001099, Capang08g000978, Capang01g004978
OG-GELP-C4h_MAFFT.fas.hmm	CAPAN_Glabriusculum_Chiltepin_v2.0.faa	1	Capang04g002319
OG-GELP-C4i_MAFFT.fas.hmm	CAPAN_Glabriusculum_Chiltepin_v2.0.faa	0
OG-GELP-C4Y_MAFFT.fas.hmm	CAPAN_Glabriusculum_Chiltepin_v2.0.faa	0
OG-GELP-C5a_MAFFT.fas.hmm	CAPAN_Glabriusculum_Chiltepin_v2.0.faa	0
OG-GELP-C5b_MAFFT.fas.hmm	CAPAN_Glabriusculum_Chiltepin_v2.0.faa	4	Capang12g000842, Capang06g000586, Capang06g000587, Capang03g000079
OG-GELP-C6a_MAFFT.fas.hmm	CAPAN_Glabriusculum_Chiltepin_v2.0.faa	0
OG-GELP-C6b_MAFFT.fas.hmm	CAPAN_Glabriusculum_Chiltepin_v2.0.faa	1	Capang02g002862
OG-GELP-C6c_MAFFT.fas.hmm	CAPAN_Glabriusculum_Chiltepin_v2.0.faa	1	Capang08g001338
OG-GELP-C7a_MAFFT.fas.hmm	CAPAN_Glabriusculum_Chiltepin_v2.0.faa	1	Capang07g001872
OG-GELP-C7b_MAFFT.fas.hmm	CAPAN_Glabriusculum_Chiltepin_v2.0.faa	4	Capang04g002400, Capang06g002634, Capang01g004347, Capang02g001522
OG-GELP-C7c_MAFFT.fas.hmm	CAPAN_Glabriusculum_Chiltepin_v2.0.faa	3	Capang11g001393, Capang04g000845, Capang01g002172
OG-GELP-C7d_MAFFT.fas.hmm	CAPAN_Glabriusculum_Chiltepin_v2.0.faa	1	Capang03g000911
OG-GELP-C7e_MAFFT.fas.hmm	CAPAN_Glabriusculum_Chiltepin_v2.0.faa	0
OG-GELP-C7f_MAFFT.fas.hmm	CAPAN_Glabriusculum_Chiltepin_v2.0.faa	1	Capang02g000742
OG-GELP-C7g_MAFFT.fas.hmm	CAPAN_Glabriusculum_Chiltepin_v2.0.faa	2	Capang04g001192, Capang01g004036
OG-GELP-C7h_MAFFT.fas.hmm	CAPAN_Glabriusculum_Chiltepin_v2.0.faa	0
OG-GELP-C8a_MAFFT.fas.hmm	CAPAN_Glabriusculum_Chiltepin_v2.0.faa	1	Capang02g001608
OG-GELP-C8b_MAFFT.fas.hmm	CAPAN_Glabriusculum_Chiltepin_v2.0.faa	3	Capang01g004034, Capang01g004032, Capang03g001917
OG-GELP-C8c_MAFFT.fas.hmm	CAPAN_Glabriusculum_Chiltepin_v2.0.faa	2	Capang00g003455, Capang00g000227
OG-GELP-C8d_MAFFT.fas.hmm	CAPAN_Glabriusculum_Chiltepin_v2.0.faa	0
OG-GELP-C8e_MAFFT.fas.hmm	CAPAN_Glabriusculum_Chiltepin_v2.0.faa	3	Capang09g000098, Capang05g000793, Capang09g000937
OG-GELP-C8f_MAFFT.fas.hmm	CAPAN_Glabriusculum_Chiltepin_v2.0.faa	6	Capang04g000148, Capang04g000149, Capang12g000490, Capang04g000147, Capang04g000211, Capang01g004193
OG-GELP-C9a_MAFFT.fas.hmm	CAPAN_Glabriusculum_Chiltepin_v2.0.faa	2	Capang07g001497, Capang03g000217
OG-GELP-C9b_MAFFT.fas.hmm	CAPAN_Glabriusculum_Chiltepin_v2.0.faa	3	Capang09g001810, Capang11g000203, Capang10g001315
OG-GELP-C10a_MAFFT.fas.hmm	CAPAN_Zunla_1_v2.0.faa	1	Capana11g000522
OG-GELP-C10b_MAFFT.fas.hmm	CAPAN_Zunla_1_v2.0.faa	2	Capana00g003372, Capana00g003371
OG-GELP-C10c_MAFFT.fas.hmm	CAPAN_Zunla_1_v2.0.faa	3	Capana00g004318, Capana00g004319, Capana00g004316
OG-GELP-C10d_MAFFT.fas.hmm	CAPAN_Zunla_1_v2.0.faa	1	Capana03g000792
OG-GELP-C10e_MAFFT.fas.hmm	CAPAN_Zunla_1_v2.0.faa	1	Capana05g000824
OG-GELP-C10f_MAFFT.fas.hmm	CAPAN_Zunla_1_v2.0.faa	2	Capana00g004135, Capana00g004134
OG-GELP-C10g_MAFFT.fas.hmm	CAPAN_Zunla_1_v2.0.faa	1	Capana06g000158
OG-GELP-C10h_MAFFT.fas.hmm	CAPAN_Zunla_1_v2.0.faa	2	Capana02g002536, Capana08g002790
OG-GELP-C1a_MAFFT.fas.hmm	CAPAN_Zunla_1_v2.0.faa	3	Capana10g000150, Capana07g001973, Capana00g001628
OG-GELP-C1b_MAFFT.fas.hmm	CAPAN_Zunla_1_v2.0.faa	3	Capana00g003377, Capana03g002038, Capana03g002039
OG-GELP-C2a_MAFFT.fas.hmm	CAPAN_Zunla_1_v2.0.faa	10	Capana01g003644, Capana00g002461, Capana10g001651, Capana10g001647, Capana10g002020, Capana00g000867, Capana09g001221, Capana10g002111, Capana10g001645, Capana10g002060
OG-GELP-C2b_MAFFT.fas.hmm	CAPAN_Zunla_1_v2.0.faa	3	Capana06g000946, Capana06g000948, Capana06g000947
OG-GELP-C2c_MAFFT.fas.hmm	CAPAN_Zunla_1_v2.0.faa	1	Capana02g001816
OG-GELP-C3_MAFFT.fas.hmm	CAPAN_Zunla_1_v2.0.faa	2	Capana09g002389, Capana12g002260
OG-GELP-C4a_MAFFT.fas.hmm	CAPAN_Zunla_1_v2.0.faa	1	Capana08g001375
OG-GELP-C4b_MAFFT.fas.hmm	CAPAN_Zunla_1_v2.0.faa	2	Capana01g002822, Capana05g002166
OG-GELP-C4c_MAFFT.fas.hmm	CAPAN_Zunla_1_v2.0.faa	2	Capana08g001014, Capana10g001754
OG-GELP-C4d_MAFFT.fas.hmm	CAPAN_Zunla_1_v2.0.faa	2	Capana03g001314, Capana11g001102
OG-GELP-C4e_MAFFT.fas.hmm	CAPAN_Zunla_1_v2.0.faa	1	Capana11g001183
OG-GELP-C4f_MAFFT.fas.hmm	CAPAN_Zunla_1_v2.0.faa	2	Capana06g000747, Capana02g003568
OG-GELP-C4g_MAFFT.fas.hmm	CAPAN_Zunla_1_v2.0.faa	9	Capana08g001472, Capana08g001473, Capana01g004093, Capana08g001470, Capana08g002442, Capana05g000352, Capana01g004048, Capana08g001471, Capana03g001667
OG-GELP-C4h_MAFFT.fas.hmm	CAPAN_Zunla_1_v2.0.faa	1	Capana02g001807
OG-GELP-C4i_MAFFT.fas.hmm	CAPAN_Zunla_1_v2.0.faa	0
OG-GELP-C4Y_MAFFT.fas.hmm	CAPAN_Zunla_1_v2.0.faa	0
OG-GELP-C5a_MAFFT.fas.hmm	CAPAN_Zunla_1_v2.0.faa	0
OG-GELP-C5b_MAFFT.fas.hmm	CAPAN_Zunla_1_v2.0.faa	4	Capana00g004877, Capana03g000083, Capana00g004876, Capana12g000999
OG-GELP-C6a_MAFFT.fas.hmm	CAPAN_Zunla_1_v2.0.faa	0
OG-GELP-C6b_MAFFT.fas.hmm	CAPAN_Zunla_1_v2.0.faa	1	Capana02g003156
OG-GELP-C6c_MAFFT.fas.hmm	CAPAN_Zunla_1_v2.0.faa	1	Capana01g004486
OG-GELP-C7a_MAFFT.fas.hmm	CAPAN_Zunla_1_v2.0.faa	1	Capana07g001869
OG-GELP-C7b_MAFFT.fas.hmm	CAPAN_Zunla_1_v2.0.faa	7	Capana02g001699, Capana02g001696, Capana00g002281, Capana00g002278, Capana00g002279, Capana06g002853, Capana02g001697
OG-GELP-C7c_MAFFT.fas.hmm	CAPAN_Zunla_1_v2.0.faa	3	Capana11g001434, Capana04g000880, Capana01g002516
OG-GELP-C7d_MAFFT.fas.hmm	CAPAN_Zunla_1_v2.0.faa	1	Capana03g000962
OG-GELP-C7e_MAFFT.fas.hmm	CAPAN_Zunla_1_v2.0.faa	0
OG-GELP-C7f_MAFFT.fas.hmm	CAPAN_Zunla_1_v2.0.faa	1	Capana02g000807
OG-GELP-C7g_MAFFT.fas.hmm	CAPAN_Zunla_1_v2.0.faa	2	Capana04g001885, Capana00g002927
OG-GELP-C7h_MAFFT.fas.hmm	CAPAN_Zunla_1_v2.0.faa	0
OG-GELP-C8a_MAFFT.fas.hmm	CAPAN_Zunla_1_v2.0.faa	1	Capana02g001838
OG-GELP-C8b_MAFFT.fas.hmm	CAPAN_Zunla_1_v2.0.faa	0
OG-GELP-C8c_MAFFT.fas.hmm	CAPAN_Zunla_1_v2.0.faa	2	Capana00g002820, Capana00g002821
OG-GELP-C8d_MAFFT.fas.hmm	CAPAN_Zunla_1_v2.0.faa	0
OG-GELP-C8e_MAFFT.fas.hmm	CAPAN_Zunla_1_v2.0.faa	1	Capana09g001346
OG-GELP-C8f_MAFFT.fas.hmm	CAPAN_Zunla_1_v2.0.faa	5	Capana04g000161, Capana08g001626, Capana04g000162, Capana04g000163, Capana12g000597
OG-GELP-C9a_MAFFT.fas.hmm	CAPAN_Zunla_1_v2.0.faa	1	Capana03g000227
OG-GELP-C9b_MAFFT.fas.hmm	CAPAN_Zunla_1_v2.0.faa	3	Capana09g002307, Capana11g000207, Capana10g001541
OG-GELP-C10a_MAFFT.fas.hmm	CHEQI_JGI_v1.0.faa	2	AUR62020175-RA, AUR62001605-RA
OG-GELP-C10b_MAFFT.fas.hmm	CHEQI_JGI_v1.0.faa	2	AUR62019853-RA, AUR62010855-RA
OG-GELP-C10c_MAFFT.fas.hmm	CHEQI_JGI_v1.0.faa	0
OG-GELP-C10d_MAFFT.fas.hmm	CHEQI_JGI_v1.0.faa	2	AUR62008424-RA, AUR62021671-RA
OG-GELP-C10e_MAFFT.fas.hmm	CHEQI_JGI_v1.0.faa	2	AUR62038705-RA, AUR62018215-RA
OG-GELP-C10f_MAFFT.fas.hmm	CHEQI_JGI_v1.0.faa	2	AUR62020411-RA, AUR62015803-RA
OG-GELP-C10g_MAFFT.fas.hmm	CHEQI_JGI_v1.0.faa	4	AUR62006994-RA, AUR62000639-RA, AUR62008855-RA, AUR62025391-RA
OG-GELP-C10h_MAFFT.fas.hmm	CHEQI_JGI_v1.0.faa	0
OG-GELP-C1a_MAFFT.fas.hmm	CHEQI_JGI_v1.0.faa	2	AUR62017598-RA, AUR62015138-RA
OG-GELP-C1b_MAFFT.fas.hmm	CHEQI_JGI_v1.0.faa	6	AUR62041308-RA, AUR62006098-RA, AUR62006097-RA, AUR62019395-RA, AUR62019850-RA, AUR62010851-RA
OG-GELP-C2a_MAFFT.fas.hmm	CHEQI_JGI_v1.0.faa	2	AUR62022875-RA, AUR62012244-RA
OG-GELP-C2b_MAFFT.fas.hmm	CHEQI_JGI_v1.0.faa	2	AUR62008200-RA, AUR62030953-RA
OG-GELP-C2c_MAFFT.fas.hmm	CHEQI_JGI_v1.0.faa	2	AUR62031142-RA, AUR62036552-RA
OG-GELP-C3_MAFFT.fas.hmm	CHEQI_JGI_v1.0.faa	2	AUR62033521-RA, AUR62028565-RA
OG-GELP-C4a_MAFFT.fas.hmm	CHEQI_JGI_v1.0.faa	1	AUR62000866-RA
OG-GELP-C4b_MAFFT.fas.hmm	CHEQI_JGI_v1.0.faa	11	AUR62023113-RA, AUR62000439-RA, AUR62014163-RA, AUR62024581-RA, AUR62039542-RA, AUR62024587-RA, AUR62011747-RA, AUR62024590-RA, AUR62009434-RA, AUR62024584-RA, AUR62006784-RA
OG-GELP-C4c_MAFFT.fas.hmm	CHEQI_JGI_v1.0.faa	2	AUR62004441-RA, AUR62023508-RA
OG-GELP-C4d_MAFFT.fas.hmm	CHEQI_JGI_v1.0.faa	2	AUR62025737-RA, AUR62001269-RA
OG-GELP-C4e_MAFFT.fas.hmm	CHEQI_JGI_v1.0.faa	8	AUR62024247-RA, AUR62005493-RA, AUR62005494-RA, AUR62005492-RA, AUR62024251-RA, AUR62024249-RA, AUR62024248-RA, AUR62005491-RA
OG-GELP-C4f_MAFFT.fas.hmm	CHEQI_JGI_v1.0.faa	6	AUR62031064-RA, AUR62005497-RA, AUR62008302-RA, AUR62024244-RA, AUR62005496-RA, AUR62024245-RA
OG-GELP-C4g_MAFFT.fas.hmm	CHEQI_JGI_v1.0.faa	27	AUR62040830-RA, AUR62030352-RA, AUR62021033-RA, AUR62030357-RA, AUR62004292-RA, AUR62007807-RA, AUR62025167-RA, AUR62029010-RA, AUR62029689-RA, AUR62006362-RA, AUR62023963-RA, AUR62040837-RA, AUR62003001-RA, AUR62033363-RA, AUR62000753-RA, AUR62030351-RA, AUR62030342-RA, AUR62018410-RA, AUR62037205-RA, AUR62015832-RA, AUR62005215-RA, AUR62020386-RA, AUR62025168-RA, AUR62029011-RA, AUR62026847-RA,…
OG-GELP-C4h_MAFFT.fas.hmm	CHEQI_JGI_v1.0.faa	0
OG-GELP-C4i_MAFFT.fas.hmm	CHEQI_JGI_v1.0.faa	0
OG-GELP-C4Y_MAFFT.fas.hmm	CHEQI_JGI_v1.0.faa	0
OG-GELP-C5a_MAFFT.fas.hmm	CHEQI_JGI_v1.0.faa	0
OG-GELP-C5b_MAFFT.fas.hmm	CHEQI_JGI_v1.0.faa	12	AUR62001427-RA, AUR62009955-RA, AUR62001424-RA, AUR62009940-RA, AUR62009949-RA, AUR62009942-RA, AUR62001426-RA, AUR62001425-RA, AUR62009957-RA, AUR62009946-RA, AUR62001421-RA, AUR62009941-RA
OG-GELP-C6a_MAFFT.fas.hmm	CHEQI_JGI_v1.0.faa	7	AUR62039270-RA, AUR62015388-RA, AUR62002302-RA, AUR62016217-RA, AUR62039271-RA, AUR62015387-RA, AUR62016218-RA
OG-GELP-C6b_MAFFT.fas.hmm	CHEQI_JGI_v1.0.faa	2	AUR62003827-RA, AUR62001977-RA
OG-GELP-C6c_MAFFT.fas.hmm	CHEQI_JGI_v1.0.faa	2	AUR62007062-RA, AUR62019927-RA
OG-GELP-C7a_MAFFT.fas.hmm	CHEQI_JGI_v1.0.faa	4	AUR62020645-RA, AUR62034315-RA, AUR62038734-RA, AUR62022381-RA
OG-GELP-C7b_MAFFT.fas.hmm	CHEQI_JGI_v1.0.faa	17	AUR62035848-RA, AUR62027649-RA, AUR62035845-RA, AUR62035846-RA, AUR62027629-RA, AUR62027633-RA, AUR62027652-RA, AUR62035847-RA, AUR62000992-RA, AUR62004969-RA, AUR62027631-RA, AUR62027646-RA, AUR62027628-RA, AUR62004970-RA, AUR62035844-RA, AUR62035849-RA, AUR62027625-RA
OG-GELP-C7c_MAFFT.fas.hmm	CHEQI_JGI_v1.0.faa	2	AUR62022379-RA, AUR62034317-RA
OG-GELP-C7d_MAFFT.fas.hmm	CHEQI_JGI_v1.0.faa	3	AUR62006961-RA, AUR62000610-RA, AUR62038553-RA
OG-GELP-C7e_MAFFT.fas.hmm	CHEQI_JGI_v1.0.faa	2	AUR62009462-RA, AUR62023144-RA
OG-GELP-C7f_MAFFT.fas.hmm	CHEQI_JGI_v1.0.faa	5	AUR62009464-RA, AUR62023146-RA, AUR62024192-RA, AUR62009468-RA, AUR62009465-RA
OG-GELP-C7g_MAFFT.fas.hmm	CHEQI_JGI_v1.0.faa	5	AUR62023593-RA, AUR62023592-RA, AUR62004675-RA, AUR62004673-RA, AUR62004674-RA
OG-GELP-C7h_MAFFT.fas.hmm	CHEQI_JGI_v1.0.faa	0
OG-GELP-C8a_MAFFT.fas.hmm	CHEQI_JGI_v1.0.faa	2	AUR62031122-RA, AUR62014916-RA
OG-GELP-C8b_MAFFT.fas.hmm	CHEQI_JGI_v1.0.faa	4	AUR62020349-RA, AUR62015874-RA, AUR62015112-RA, AUR62017574-RA
OG-GELP-C8c_MAFFT.fas.hmm	CHEQI_JGI_v1.0.faa	2	AUR62031120-RA, AUR62014915-RA
OG-GELP-C8d_MAFFT.fas.hmm	CHEQI_JGI_v1.0.faa	2	AUR62012279-RA, AUR62022921-RA
OG-GELP-C8e_MAFFT.fas.hmm	CHEQI_JGI_v1.0.faa	2	AUR62001866-RA, AUR62009663-RA
OG-GELP-C8f_MAFFT.fas.hmm	CHEQI_JGI_v1.0.faa	5	AUR62018263-RA, AUR62003333-RA, AUR62029506-RA, AUR62029511-RA, AUR62013928-RA
OG-GELP-C9a_MAFFT.fas.hmm	CHEQI_JGI_v1.0.faa	3	AUR62023969-RA, AUR62022244-RA, AUR62031957-RA
OG-GELP-C9b_MAFFT.fas.hmm	CHEQI_JGI_v1.0.faa	3	AUR62031768-RA, AUR62037923-RA, AUR62040178-RA
OG-GELP-C10a_MAFFT.fas.hmm	CICAR_CDC_Frontier_kabuli.faa	1	cicar.CDCFrontier.gnm1.ann1.Ca_10244.1
OG-GELP-C10b_MAFFT.fas.hmm	CICAR_CDC_Frontier_kabuli.faa	1	cicar.CDCFrontier.gnm1.ann1.Ca_15044.1
OG-GELP-C10c_MAFFT.fas.hmm	CICAR_CDC_Frontier_kabuli.faa	0
OG-GELP-C10d_MAFFT.fas.hmm	CICAR_CDC_Frontier_kabuli.faa	2	cicar.CDCFrontier.gnm1.ann1.Ca_13155.1, cicar.CDCFrontier.gnm1.ann1.Ca_24203.1
OG-GELP-C10e_MAFFT.fas.hmm	CICAR_CDC_Frontier_kabuli.faa	1	cicar.CDCFrontier.gnm1.ann1.Ca_14343.1
OG-GELP-C10f_MAFFT.fas.hmm	CICAR_CDC_Frontier_kabuli.faa	3	cicar.CDCFrontier.gnm1.ann1.Ca_16882.1, cicar.CDCFrontier.gnm1.ann1.Ca_20065.1, cicar.CDCFrontier.gnm1.ann1.Ca_20067.1
OG-GELP-C10g_MAFFT.fas.hmm	CICAR_CDC_Frontier_kabuli.faa	7	cicar.CDCFrontier.gnm1.ann1.Ca_03807.1, cicar.CDCFrontier.gnm1.ann1.Ca_24568.1, cicar.CDCFrontier.gnm1.ann1.Ca_14704.1, cicar.CDCFrontier.gnm1.ann1.Ca_07693.1, cicar.CDCFrontier.gnm1.ann1.Ca_01275.1, cicar.CDCFrontier.gnm1.ann1.Ca_20696.1, cicar.CDCFrontier.gnm1.ann1.Ca_01276.1
OG-GELP-C10h_MAFFT.fas.hmm	CICAR_CDC_Frontier_kabuli.faa	2	cicar.CDCFrontier.gnm1.ann1.Ca_09926.1, cicar.CDCFrontier.gnm1.ann1.Ca_09925.1
OG-GELP-C1a_MAFFT.fas.hmm	CICAR_CDC_Frontier_kabuli.faa	3	cicar.CDCFrontier.gnm1.ann1.Ca_22813.1, cicar.CDCFrontier.gnm1.ann1.Ca_15245.1, cicar.CDCFrontier.gnm1.ann1.Ca_15246.1
OG-GELP-C1b_MAFFT.fas.hmm	CICAR_CDC_Frontier_kabuli.faa	3	cicar.CDCFrontier.gnm1.ann1.Ca_15039.1, cicar.CDCFrontier.gnm1.ann1.Ca_05830.1, cicar.CDCFrontier.gnm1.ann1.Ca_15040.1
OG-GELP-C2a_MAFFT.fas.hmm	CICAR_CDC_Frontier_kabuli.faa	6	cicar.CDCFrontier.gnm1.ann1.Ca_19353.1, cicar.CDCFrontier.gnm1.ann1.Ca_19352.1, cicar.CDCFrontier.gnm1.ann1.Ca_19354.1, cicar.CDCFrontier.gnm1.ann1.Ca_17714.1, cicar.CDCFrontier.gnm1.ann1.Ca_19349.1, cicar.CDCFrontier.gnm1.ann1.Ca_13418.1
OG-GELP-C2b_MAFFT.fas.hmm	CICAR_CDC_Frontier_kabuli.faa	1	cicar.CDCFrontier.gnm1.ann1.Ca_17295.1
OG-GELP-C2c_MAFFT.fas.hmm	CICAR_CDC_Frontier_kabuli.faa	1	cicar.CDCFrontier.gnm1.ann1.Ca_00371.1
OG-GELP-C3_MAFFT.fas.hmm	CICAR_CDC_Frontier_kabuli.faa	2	cicar.CDCFrontier.gnm1.ann1.Ca_25722.1, cicar.CDCFrontier.gnm1.ann1.Ca_08426.1
OG-GELP-C4a_MAFFT.fas.hmm	CICAR_CDC_Frontier_kabuli.faa	2	cicar.CDCFrontier.gnm1.ann1.Ca_03709.1, cicar.CDCFrontier.gnm1.ann1.Ca_01183.1
OG-GELP-C4b_MAFFT.fas.hmm	CICAR_CDC_Frontier_kabuli.faa	1	cicar.CDCFrontier.gnm1.ann1.Ca_01089.1
OG-GELP-C4c_MAFFT.fas.hmm	CICAR_CDC_Frontier_kabuli.faa	2	cicar.CDCFrontier.gnm1.ann1.Ca_17786.1, cicar.CDCFrontier.gnm1.ann1.Ca_01292.1
OG-GELP-C4d_MAFFT.fas.hmm	CICAR_CDC_Frontier_kabuli.faa	1	cicar.CDCFrontier.gnm1.ann1.Ca_08784.1
OG-GELP-C4e_MAFFT.fas.hmm	CICAR_CDC_Frontier_kabuli.faa	3	cicar.CDCFrontier.gnm1.ann1.Ca_16779.1, cicar.CDCFrontier.gnm1.ann1.Ca_08168.1, cicar.CDCFrontier.gnm1.ann1.Ca_13131.1
OG-GELP-C4f_MAFFT.fas.hmm	CICAR_CDC_Frontier_kabuli.faa	4	cicar.CDCFrontier.gnm1.ann1.Ca_12559.1, cicar.CDCFrontier.gnm1.ann1.Ca_26571.1, cicar.CDCFrontier.gnm1.ann1.Ca_26573.1, cicar.CDCFrontier.gnm1.ann1.Ca_12558.1
OG-GELP-C4g_MAFFT.fas.hmm	CICAR_CDC_Frontier_kabuli.faa	0
OG-GELP-C4h_MAFFT.fas.hmm	CICAR_CDC_Frontier_kabuli.faa	4	cicar.CDCFrontier.gnm1.ann1.Ca_25311.1, cicar.CDCFrontier.gnm1.ann1.Ca_00375.1, cicar.CDCFrontier.gnm1.ann1.Ca_25309.1, cicar.CDCFrontier.gnm1.ann1.Ca_00379.1
OG-GELP-C4i_MAFFT.fas.hmm	CICAR_CDC_Frontier_kabuli.faa	0
OG-GELP-C4Y_MAFFT.fas.hmm	CICAR_CDC_Frontier_kabuli.faa	5	cicar.CDCFrontier.gnm1.ann1.Ca_26143.1, cicar.CDCFrontier.gnm1.ann1.Ca_26606.1, cicar.CDCFrontier.gnm1.ann1.Ca_00376.1, cicar.CDCFrontier.gnm1.ann1.Ca_15854.1, cicar.CDCFrontier.gnm1.ann1.Ca_26144.1
OG-GELP-C5a_MAFFT.fas.hmm	CICAR_CDC_Frontier_kabuli.faa	0
OG-GELP-C5b_MAFFT.fas.hmm	CICAR_CDC_Frontier_kabuli.faa	1	cicar.CDCFrontier.gnm1.ann1.Ca_13781.1
OG-GELP-C6a_MAFFT.fas.hmm	CICAR_CDC_Frontier_kabuli.faa	2	cicar.CDCFrontier.gnm1.ann1.Ca_08090.1, cicar.CDCFrontier.gnm1.ann1.Ca_03020.1
OG-GELP-C6b_MAFFT.fas.hmm	CICAR_CDC_Frontier_kabuli.faa	1	cicar.CDCFrontier.gnm1.ann1.Ca_09232.1
OG-GELP-C6c_MAFFT.fas.hmm	CICAR_CDC_Frontier_kabuli.faa	0
OG-GELP-C7a_MAFFT.fas.hmm	CICAR_CDC_Frontier_kabuli.faa	1	cicar.CDCFrontier.gnm1.ann1.Ca_18726.1
OG-GELP-C7b_MAFFT.fas.hmm	CICAR_CDC_Frontier_kabuli.faa	6	cicar.CDCFrontier.gnm1.ann1.Ca_08640.1, cicar.CDCFrontier.gnm1.ann1.Ca_20841.1, cicar.CDCFrontier.gnm1.ann1.Ca_00448.1, cicar.CDCFrontier.gnm1.ann1.Ca_08641.1, cicar.CDCFrontier.gnm1.ann1.Ca_00449.1, cicar.CDCFrontier.gnm1.ann1.Ca_00446.1
OG-GELP-C7c_MAFFT.fas.hmm	CICAR_CDC_Frontier_kabuli.faa	1	cicar.CDCFrontier.gnm1.ann1.Ca_18727.1
OG-GELP-C7d_MAFFT.fas.hmm	CICAR_CDC_Frontier_kabuli.faa	1	cicar.CDCFrontier.gnm1.ann1.Ca_15783.1
OG-GELP-C7e_MAFFT.fas.hmm	CICAR_CDC_Frontier_kabuli.faa	0
OG-GELP-C7f_MAFFT.fas.hmm	CICAR_CDC_Frontier_kabuli.faa	1	cicar.CDCFrontier.gnm1.ann1.Ca_26286.1
OG-GELP-C7g_MAFFT.fas.hmm	CICAR_CDC_Frontier_kabuli.faa	0
OG-GELP-C7h_MAFFT.fas.hmm	CICAR_CDC_Frontier_kabuli.faa	0
OG-GELP-C8a_MAFFT.fas.hmm	CICAR_CDC_Frontier_kabuli.faa	0
OG-GELP-C8b_MAFFT.fas.hmm	CICAR_CDC_Frontier_kabuli.faa	3	cicar.CDCFrontier.gnm1.ann1.Ca_22823.1, cicar.CDCFrontier.gnm1.ann1.Ca_17832.1, cicar.CDCFrontier.gnm1.ann1.Ca_19230.1
OG-GELP-C8c_MAFFT.fas.hmm	CICAR_CDC_Frontier_kabuli.faa	2	cicar.CDCFrontier.gnm1.ann1.Ca_00361.1, cicar.CDCFrontier.gnm1.ann1.Ca_06369.1
OG-GELP-C8d_MAFFT.fas.hmm	CICAR_CDC_Frontier_kabuli.faa	0
OG-GELP-C8e_MAFFT.fas.hmm	CICAR_CDC_Frontier_kabuli.faa	1	cicar.CDCFrontier.gnm1.ann1.Ca_17270.1
OG-GELP-C8f_MAFFT.fas.hmm	CICAR_CDC_Frontier_kabuli.faa	9	cicar.CDCFrontier.gnm1.ann1.Ca_23026.1, cicar.CDCFrontier.gnm1.ann1.Ca_01948.1, cicar.CDCFrontier.gnm1.ann1.Ca_26926.1, cicar.CDCFrontier.gnm1.ann1.Ca_23023.1, cicar.CDCFrontier.gnm1.ann1.Ca_26925.1, cicar.CDCFrontier.gnm1.ann1.Ca_04875.1, cicar.CDCFrontier.gnm1.ann1.Ca_23024.1, cicar.CDCFrontier.gnm1.ann1.Ca_09949.1, cicar.CDCFrontier.gnm1.ann1.Ca_26924.1
OG-GELP-C9a_MAFFT.fas.hmm	CICAR_CDC_Frontier_kabuli.faa	5	cicar.CDCFrontier.gnm1.ann1.Ca_07016.1, cicar.CDCFrontier.gnm1.ann1.Ca_02772.1, cicar.CDCFrontier.gnm1.ann1.Ca_26692.1, cicar.CDCFrontier.gnm1.ann1.Ca_02773.1, cicar.CDCFrontier.gnm1.ann1.Ca_10127.1
OG-GELP-C9b_MAFFT.fas.hmm	CICAR_CDC_Frontier_kabuli.faa	1	cicar.CDCFrontier.gnm1.ann1.Ca_22576.1
OG-GELP-C10a_MAFFT.fas.hmm	CICAR_ICC_4958_desi.faa	1	cicar.ICC4958.gnm2.ann1.Ca_03269.1
OG-GELP-C10b_MAFFT.fas.hmm	CICAR_ICC_4958_desi.faa	1	cicar.ICC4958.gnm2.ann1.Ca_13338.1
OG-GELP-C10c_MAFFT.fas.hmm	CICAR_ICC_4958_desi.faa	0
OG-GELP-C10d_MAFFT.fas.hmm	CICAR_ICC_4958_desi.faa	2	cicar.ICC4958.gnm2.ann1.Ca_21420.1, cicar.ICC4958.gnm2.ann1.Ca_12958.1
OG-GELP-C10e_MAFFT.fas.hmm	CICAR_ICC_4958_desi.faa	1	cicar.ICC4958.gnm2.ann1.Ca_03531.1
OG-GELP-C10f_MAFFT.fas.hmm	CICAR_ICC_4958_desi.faa	2	cicar.ICC4958.gnm2.ann1.Ca_03240.1, cicar.ICC4958.gnm2.ann1.Ca_12440.1
OG-GELP-C10g_MAFFT.fas.hmm	CICAR_ICC_4958_desi.faa	2	cicar.ICC4958.gnm2.ann1.Ca_25169.1, cicar.ICC4958.gnm2.ann1.Ca_07231.1
OG-GELP-C10h_MAFFT.fas.hmm	CICAR_ICC_4958_desi.faa	1	cicar.ICC4958.gnm2.ann1.Ca_04793.1
OG-GELP-C1a_MAFFT.fas.hmm	CICAR_ICC_4958_desi.faa	3	cicar.ICC4958.gnm2.ann1.Ca_12662.1, cicar.ICC4958.gnm2.ann1.Ca_02980.1, cicar.ICC4958.gnm2.ann1.Ca_02981.1
OG-GELP-C1b_MAFFT.fas.hmm	CICAR_ICC_4958_desi.faa	3	cicar.ICC4958.gnm2.ann1.Ca_13341.1, cicar.ICC4958.gnm2.ann1.Ca_13342.1, cicar.ICC4958.gnm2.ann1.Ca_15565.1
OG-GELP-C2a_MAFFT.fas.hmm	CICAR_ICC_4958_desi.faa	6	cicar.ICC4958.gnm2.ann1.Ca_28162.1, cicar.ICC4958.gnm2.ann1.Ca_25377.1, cicar.ICC4958.gnm2.ann1.Ca_06059.1, cicar.ICC4958.gnm2.ann1.Ca_06061.1, cicar.ICC4958.gnm2.ann1.Ca_13437.1, cicar.ICC4958.gnm2.ann1.Ca_18820.1
OG-GELP-C2b_MAFFT.fas.hmm	CICAR_ICC_4958_desi.faa	1	cicar.ICC4958.gnm2.ann1.Ca_21134.1
OG-GELP-C2c_MAFFT.fas.hmm	CICAR_ICC_4958_desi.faa	1	cicar.ICC4958.gnm2.ann1.Ca_02401.1
OG-GELP-C3_MAFFT.fas.hmm	CICAR_ICC_4958_desi.faa	2	cicar.ICC4958.gnm2.ann1.Ca_24475.1, cicar.ICC4958.gnm2.ann1.Ca_10066.1
OG-GELP-C4a_MAFFT.fas.hmm	CICAR_ICC_4958_desi.faa	2	cicar.ICC4958.gnm2.ann1.Ca_09244.1, cicar.ICC4958.gnm2.ann1.Ca_07641.1
OG-GELP-C4b_MAFFT.fas.hmm	CICAR_ICC_4958_desi.faa	1	cicar.ICC4958.gnm2.ann1.Ca_08002.1
OG-GELP-C4c_MAFFT.fas.hmm	CICAR_ICC_4958_desi.faa	2	cicar.ICC4958.gnm2.ann1.Ca_07246.1, cicar.ICC4958.gnm2.ann1.Ca_00415.1
OG-GELP-C4d_MAFFT.fas.hmm	CICAR_ICC_4958_desi.faa	1	cicar.ICC4958.gnm2.ann1.Ca_21074.1
OG-GELP-C4e_MAFFT.fas.hmm	CICAR_ICC_4958_desi.faa	2	cicar.ICC4958.gnm2.ann1.Ca_06837.1, cicar.ICC4958.gnm2.ann1.Ca_15940.1
OG-GELP-C4f_MAFFT.fas.hmm	CICAR_ICC_4958_desi.faa	3	cicar.ICC4958.gnm2.ann1.Ca_25933.1, cicar.ICC4958.gnm2.ann1.Ca_24989.1, cicar.ICC4958.gnm2.ann1.Ca_04960.1
OG-GELP-C4g_MAFFT.fas.hmm	CICAR_ICC_4958_desi.faa	0
OG-GELP-C4h_MAFFT.fas.hmm	CICAR_ICC_4958_desi.faa	4	cicar.ICC4958.gnm2.ann1.Ca_26452.1, cicar.ICC4958.gnm2.ann1.Ca_00024.1, cicar.ICC4958.gnm2.ann1.Ca_02406.1, cicar.ICC4958.gnm2.ann1.Ca_02405.1
OG-GELP-C4i_MAFFT.fas.hmm	CICAR_ICC_4958_desi.faa	0
OG-GELP-C4Y_MAFFT.fas.hmm	CICAR_ICC_4958_desi.faa	5	cicar.ICC4958.gnm2.ann1.Ca_12224.1, cicar.ICC4958.gnm2.ann1.Ca_20101.1, cicar.ICC4958.gnm2.ann1.Ca_00025.1, cicar.ICC4958.gnm2.ann1.Ca_12225.1, cicar.ICC4958.gnm2.ann1.Ca_24044.1
OG-GELP-C5a_MAFFT.fas.hmm	CICAR_ICC_4958_desi.faa	0
OG-GELP-C5b_MAFFT.fas.hmm	CICAR_ICC_4958_desi.faa	2	cicar.ICC4958.gnm2.ann1.Ca_05025.1, cicar.ICC4958.gnm2.ann1.Ca_24574.1
OG-GELP-C6a_MAFFT.fas.hmm	CICAR_ICC_4958_desi.faa	2	cicar.ICC4958.gnm2.ann1.Ca_19499.1, cicar.ICC4958.gnm2.ann1.Ca_01923.1
OG-GELP-C6b_MAFFT.fas.hmm	CICAR_ICC_4958_desi.faa	2	cicar.ICC4958.gnm2.ann1.Ca_20769.1, cicar.ICC4958.gnm2.ann1.Ca_20666.1
OG-GELP-C6c_MAFFT.fas.hmm	CICAR_ICC_4958_desi.faa	0
OG-GELP-C7a_MAFFT.fas.hmm	CICAR_ICC_4958_desi.faa	1	cicar.ICC4958.gnm2.ann1.Ca_12075.1
OG-GELP-C7b_MAFFT.fas.hmm	CICAR_ICC_4958_desi.faa	6	cicar.ICC4958.gnm2.ann1.Ca_02472.1, cicar.ICC4958.gnm2.ann1.Ca_16146.1, cicar.ICC4958.gnm2.ann1.Ca_16147.1, cicar.ICC4958.gnm2.ann1.Ca_02471.1, cicar.ICC4958.gnm2.ann1.Ca_02473.1, cicar.ICC4958.gnm2.ann1.Ca_05198.1
OG-GELP-C7c_MAFFT.fas.hmm	CICAR_ICC_4958_desi.faa	1	cicar.ICC4958.gnm2.ann1.Ca_12074.1
OG-GELP-C7d_MAFFT.fas.hmm	CICAR_ICC_4958_desi.faa	2	cicar.ICC4958.gnm2.ann1.Ca_14313.1, cicar.ICC4958.gnm2.ann1.Ca_18158.1
OG-GELP-C7e_MAFFT.fas.hmm	CICAR_ICC_4958_desi.faa	0
OG-GELP-C7f_MAFFT.fas.hmm	CICAR_ICC_4958_desi.faa	0
OG-GELP-C7g_MAFFT.fas.hmm	CICAR_ICC_4958_desi.faa	0
OG-GELP-C7h_MAFFT.fas.hmm	CICAR_ICC_4958_desi.faa	0
OG-GELP-C8a_MAFFT.fas.hmm	CICAR_ICC_4958_desi.faa	0
OG-GELP-C8b_MAFFT.fas.hmm	CICAR_ICC_4958_desi.faa	5	cicar.ICC4958.gnm2.ann1.Ca_03552.1, cicar.ICC4958.gnm2.ann1.Ca_18317.1, cicar.ICC4958.gnm2.ann1.Ca_29835.1, cicar.ICC4958.gnm2.ann1.Ca_12304.1, cicar.ICC4958.gnm2.ann1.Ca_13691.1
OG-GELP-C8c_MAFFT.fas.hmm	CICAR_ICC_4958_desi.faa	1	cicar.ICC4958.gnm2.ann1.Ca_16367.1
OG-GELP-C8d_MAFFT.fas.hmm	CICAR_ICC_4958_desi.faa	0
OG-GELP-C8e_MAFFT.fas.hmm	CICAR_ICC_4958_desi.faa	0
OG-GELP-C8f_MAFFT.fas.hmm	CICAR_ICC_4958_desi.faa	7	cicar.ICC4958.gnm2.ann1.Ca_26651.1, cicar.ICC4958.gnm2.ann1.Ca_22139.1, cicar.ICC4958.gnm2.ann1.Ca_08456.1, cicar.ICC4958.gnm2.ann1.Ca_02378.1, cicar.ICC4958.gnm2.ann1.Ca_23357.1, cicar.ICC4958.gnm2.ann1.Ca_25529.1, cicar.ICC4958.gnm2.ann1.Ca_20556.1
OG-GELP-C9a_MAFFT.fas.hmm	CICAR_ICC_4958_desi.faa	6	cicar.ICC4958.gnm2.ann1.Ca_00775.1, cicar.ICC4958.gnm2.ann1.Ca_19238.1, cicar.ICC4958.gnm2.ann1.Ca_11572.1, cicar.ICC4958.gnm2.ann1.Ca_00806.1, cicar.ICC4958.gnm2.ann1.Ca_00232.1, cicar.ICC4958.gnm2.ann1.Ca_00233.1
OG-GELP-C9b_MAFFT.fas.hmm	CICAR_ICC_4958_desi.faa	1	cicar.ICC4958.gnm2.ann1.Ca_25368.1
OG-GELP-C10a_MAFFT.fas.hmm	CITMA_v1.0.faa	1	Cg2g007850.1
OG-GELP-C10b_MAFFT.fas.hmm	CITMA_v1.0.faa	1	Cg5g001160.1
OG-GELP-C10c_MAFFT.fas.hmm	CITMA_v1.0.faa	1	Cg2g034140.1
OG-GELP-C10d_MAFFT.fas.hmm	CITMA_v1.0.faa	1	Cg5g010270.1
OG-GELP-C10e_MAFFT.fas.hmm	CITMA_v1.0.faa	1	Cg6g018150.1
OG-GELP-C10f_MAFFT.fas.hmm	CITMA_v1.0.faa	1	Cg4g012330.1
OG-GELP-C10g_MAFFT.fas.hmm	CITMA_v1.0.faa	5	Cg5g032970.1, Cg6g008580.1, Cg5g029920.1, Cg5g029880.1, Cg5g029930.1
OG-GELP-C10h_MAFFT.fas.hmm	CITMA_v1.0.faa	2	Cg1g000930.1, Cg8g000900.1
OG-GELP-C1a_MAFFT.fas.hmm	CITMA_v1.0.faa	1	Cg7g012610.1
OG-GELP-C1b_MAFFT.fas.hmm	CITMA_v1.0.faa	2	Cg5g017970.2, Cg5g001190.3
OG-GELP-C2a_MAFFT.fas.hmm	CITMA_v1.0.faa	2	Cg7g001920.1, Cg6g006920.1
OG-GELP-C2b_MAFFT.fas.hmm	CITMA_v1.0.faa	1	Cg5g005040.1
OG-GELP-C2c_MAFFT.fas.hmm	CITMA_v1.0.faa	1	Cg2g043110.1
OG-GELP-C3_MAFFT.fas.hmm	CITMA_v1.0.faa	2	Cg6g015940.1, Cg7g009610.1
OG-GELP-C4a_MAFFT.fas.hmm	CITMA_v1.0.faa	2	Cg5g036020.1, Cg2g030110.1
OG-GELP-C4b_MAFFT.fas.hmm	CITMA_v1.0.faa	1	Cg6g000070.1
OG-GELP-C4c_MAFFT.fas.hmm	CITMA_v1.0.faa	1	Cg5g041160.1
OG-GELP-C4d_MAFFT.fas.hmm	CITMA_v1.0.faa	2	Cg7g017860.1, Cg5g006330.1
OG-GELP-C4e_MAFFT.fas.hmm	CITMA_v1.0.faa	3	Cg3g016530.1, Cg7g018470.1, Cg3g016520.1
OG-GELP-C4f_MAFFT.fas.hmm	CITMA_v1.0.faa	4	Cg7g018460.1, Cg2g007570.1, Cg2g007590.1, Cg2g006520.1
OG-GELP-C4g_MAFFT.fas.hmm	CITMA_v1.0.faa	3	Cg4g004200.1, Cg7g022320.1, Cg2g031650.1
OG-GELP-C4h_MAFFT.fas.hmm	CITMA_v1.0.faa	0
OG-GELP-C4i_MAFFT.fas.hmm	CITMA_v1.0.faa	0
OG-GELP-C4Y_MAFFT.fas.hmm	CITMA_v1.0.faa	1	Cg2g043150.1
OG-GELP-C5a_MAFFT.fas.hmm	CITMA_v1.0.faa	1	Cg4g018090.1
OG-GELP-C5b_MAFFT.fas.hmm	CITMA_v1.0.faa	5	Cg1g013100.1, Cg1g013060.1, Cg1g013070.1, Cg1g013080.1, Cg1g010320.1
OG-GELP-C6a_MAFFT.fas.hmm	CITMA_v1.0.faa	1	Cg9g001160.1
OG-GELP-C6b_MAFFT.fas.hmm	CITMA_v1.0.faa	1	Cg1g003220.1
OG-GELP-C6c_MAFFT.fas.hmm	CITMA_v1.0.faa	0
OG-GELP-C7a_MAFFT.fas.hmm	CITMA_v1.0.faa	2	Cg5g021910.1, Cg5g022830.1
OG-GELP-C7b_MAFFT.fas.hmm	CITMA_v1.0.faa	5	Cg2g043980.1, Cg3g007090.1, Cg1g021880.1, Cg1g021920.1, Cg2g043960.1
OG-GELP-C7c_MAFFT.fas.hmm	CITMA_v1.0.faa	2	Cg3g009200.1, Cg5g025040.1
OG-GELP-C7d_MAFFT.fas.hmm	CITMA_v1.0.faa	2	Cg1g008780.1, Cg4g015380.1
OG-GELP-C7e_MAFFT.fas.hmm	CITMA_v1.0.faa	0
OG-GELP-C7f_MAFFT.fas.hmm	CITMA_v1.0.faa	2	Cg6g023100.1, Cg6g020920.1
OG-GELP-C7g_MAFFT.fas.hmm	CITMA_v1.0.faa	1	Cg3g020390.1
OG-GELP-C7h_MAFFT.fas.hmm	CITMA_v1.0.faa	0
OG-GELP-C8a_MAFFT.fas.hmm	CITMA_v1.0.faa	1	Cg2g042900.1
OG-GELP-C8b_MAFFT.fas.hmm	CITMA_v1.0.faa	4	Cg2g019370.1, Cg4g012780.1, Cg2g019360.1, Cg7g012490.1
OG-GELP-C8c_MAFFT.fas.hmm	CITMA_v1.0.faa	1	Cg2g042890.1
OG-GELP-C8d_MAFFT.fas.hmm	CITMA_v1.0.faa	0
OG-GELP-C8e_MAFFT.fas.hmm	CITMA_v1.0.faa	2	Cg7g007320.1, Cg8g024820.1
OG-GELP-C8f_MAFFT.fas.hmm	CITMA_v1.0.faa	7	Cg6g000510.1, Cg1g001340.1, Cg3g024410.1, Cg8g018290.1, Cg6g000480.1, Cg3g024390.1, Cg3g024400.1
OG-GELP-C9a_MAFFT.fas.hmm	CITMA_v1.0.faa	2	Cg1g013630.1, Cg1g013640.1
OG-GELP-C9b_MAFFT.fas.hmm	CITMA_v1.0.faa	2	Cg8g018480.1, Cg6g016550.1
OG-GELP-C10a_MAFFT.fas.hmm	CITME_v1.0.faa	1	Cm044250.1
OG-GELP-C10b_MAFFT.fas.hmm	CITME_v1.0.faa	1	Cm124380.1
OG-GELP-C10c_MAFFT.fas.hmm	CITME_v1.0.faa	1	Cm053430.1
OG-GELP-C10d_MAFFT.fas.hmm	CITME_v1.0.faa	1	Cm189340.1
OG-GELP-C10e_MAFFT.fas.hmm	CITME_v1.0.faa	1	Cm050740.1
OG-GELP-C10f_MAFFT.fas.hmm	CITME_v1.0.faa	2	Cm279930.1, Cm266900.1
OG-GELP-C10g_MAFFT.fas.hmm	CITME_v1.0.faa	8	Cm158420.1, Cm158410.1, Cm092550.1, Cm158460.1, Cm072260.1, Cm072260.2, Cm158420.2, Cm092550.2
OG-GELP-C10h_MAFFT.fas.hmm	CITME_v1.0.faa	2	Cm174050.1, Cm251620.1
OG-GELP-C1a_MAFFT.fas.hmm	CITME_v1.0.faa	1	Cm127710.1
OG-GELP-C1b_MAFFT.fas.hmm	CITME_v1.0.faa	6	Cm124350.2, Cm124350.1, Cm074850.2, Cm124350.3, Cm074850.2.1, Cm074850.1
OG-GELP-C2a_MAFFT.fas.hmm	CITME_v1.0.faa	3	Cm109900.2.1, Cm109900.2, Cm109900.1
OG-GELP-C2b_MAFFT.fas.hmm	CITME_v1.0.faa	2	Cm018890.2, Cm018890.1
OG-GELP-C2c_MAFFT.fas.hmm	CITME_v1.0.faa	1	Cm170130.1
OG-GELP-C3_MAFFT.fas.hmm	CITME_v1.0.faa	2	Cm024230.1, Cm120730.1
OG-GELP-C4a_MAFFT.fas.hmm	CITME_v1.0.faa	2	Cm070910.1, Cm175840.1
OG-GELP-C4b_MAFFT.fas.hmm	CITME_v1.0.faa	0
OG-GELP-C4c_MAFFT.fas.hmm	CITME_v1.0.faa	1	Cm036350.1
OG-GELP-C4d_MAFFT.fas.hmm	CITME_v1.0.faa	1	Cm020210.1
OG-GELP-C4e_MAFFT.fas.hmm	CITME_v1.0.faa	4	Cm155820.1, Cm155810.1, Cm022040.1, Cm022050.1
OG-GELP-C4f_MAFFT.fas.hmm	CITME_v1.0.faa	5	Cm044530.3, Cm155830.1, Cm044530.1, Cm044530.2, Cm141520.1
OG-GELP-C4g_MAFFT.fas.hmm	CITME_v1.0.faa	3	Cm091120.1, Cm011490.1, Cm085200.1
OG-GELP-C4h_MAFFT.fas.hmm	CITME_v1.0.faa	0
OG-GELP-C4i_MAFFT.fas.hmm	CITME_v1.0.faa	0
OG-GELP-C4Y_MAFFT.fas.hmm	CITME_v1.0.faa	1	Cm170180.1
OG-GELP-C5a_MAFFT.fas.hmm	CITME_v1.0.faa	0
OG-GELP-C5b_MAFFT.fas.hmm	CITME_v1.0.faa	5	Cm247870.1, Cm157090.1, Cm247850.2, Cm261440.1, Cm247850.1
OG-GELP-C6a_MAFFT.fas.hmm	CITME_v1.0.faa	4	Cm047850.3, Cm047850.1, Cm047850.4, Cm047850.2
OG-GELP-C6b_MAFFT.fas.hmm	CITME_v1.0.faa	1	Cm149970.1
OG-GELP-C6c_MAFFT.fas.hmm	CITME_v1.0.faa	0
OG-GELP-C7a_MAFFT.fas.hmm	CITME_v1.0.faa	1	Cm178620.1
OG-GELP-C7b_MAFFT.fas.hmm	CITME_v1.0.faa	8	Cm143700.1, Cm299050.1, Cm143710.1, Cm164960.1, Cm164950.1, Cm143750.1, Cm299600.1, Cm087740.1
OG-GELP-C7c_MAFFT.fas.hmm	CITME_v1.0.faa	2	Cm281240.1, Cm160250.1
OG-GELP-C7d_MAFFT.fas.hmm	CITME_v1.0.faa	3	Cm229890.1, Cm083220.1, Cm286480.1
OG-GELP-C7e_MAFFT.fas.hmm	CITME_v1.0.faa	0
OG-GELP-C7f_MAFFT.fas.hmm	CITME_v1.0.faa	2	Cm240600.1, Cm314750.1
OG-GELP-C7g_MAFFT.fas.hmm	CITME_v1.0.faa	1	Cm045990.1
OG-GELP-C7h_MAFFT.fas.hmm	CITME_v1.0.faa	0
OG-GELP-C8a_MAFFT.fas.hmm	CITME_v1.0.faa	3	Cm169940.1, Cm294580.1, Cm304820.1
OG-GELP-C8b_MAFFT.fas.hmm	CITME_v1.0.faa	12	Cm295770.1, Cm002410.1, Cm068600.3, Cm002400.1, Cm295770.2, Cm318860.1, Cm316080.2, Cm068600.2, Cm068600.1, Cm316080.1, Cm127830.1, Cm295770.3
OG-GELP-C8c_MAFFT.fas.hmm	CITME_v1.0.faa	4	Cm169930.1, Cm169930.2, Cm169930.3, Cm169930.3.1
OG-GELP-C8d_MAFFT.fas.hmm	CITME_v1.0.faa	0
OG-GELP-C8e_MAFFT.fas.hmm	CITME_v1.0.faa	2	Cm177730.1, Cm139440.1
OG-GELP-C8f_MAFFT.fas.hmm	CITME_v1.0.faa	8	Cm104480.1, Cm303360.2, Cm057350.1, Cm303360.1, Cm057310.1, Cm104470.1, Cm104460.1, Cm247000.1
OG-GELP-C9a_MAFFT.fas.hmm	CITME_v1.0.faa	3	Cm026690.1, Cm026690.2, Cm026680.1
OG-GELP-C9b_MAFFT.fas.hmm	CITME_v1.0.faa	3	Cm023510.1, Cm023500.1, Cm231010.1
OG-GELP-C10a_MAFFT.fas.hmm	CITSI_v2.0.faa	1	Cs2g26790.1
OG-GELP-C10b_MAFFT.fas.hmm	CITSI_v2.0.faa	1	Cs5g02100.1
OG-GELP-C10c_MAFFT.fas.hmm	CITSI_v2.0.faa	1	Cs2g13600.1
OG-GELP-C10d_MAFFT.fas.hmm	CITSI_v2.0.faa	1	Cs5g10750.1
OG-GELP-C10e_MAFFT.fas.hmm	CITSI_v2.0.faa	1	Cs6g17290.1
OG-GELP-C10f_MAFFT.fas.hmm	CITSI_v2.0.faa	1	Cs4g10140.1
OG-GELP-C10g_MAFFT.fas.hmm	CITSI_v2.0.faa	5	Cs5g25530.1, Cs5g25590.1, Cs7g16350.1, Cs5g34500.1, Cs5g25600.1
OG-GELP-C10h_MAFFT.fas.hmm	CITSI_v2.0.faa	2	Cs1g26240.1, Cs8g01950.1
OG-GELP-C1a_MAFFT.fas.hmm	CITSI_v2.0.faa	1	Cs7g17450.1
OG-GELP-C1b_MAFFT.fas.hmm	CITSI_v2.0.faa	2	Cs5g16010.1, Cs5g02120.1
OG-GELP-C2a_MAFFT.fas.hmm	CITSI_v2.0.faa	2	Cs7g31130.2, Cs6g08390.1
OG-GELP-C2b_MAFFT.fas.hmm	CITSI_v2.0.faa	1	Cs5g05550.1
OG-GELP-C2c_MAFFT.fas.hmm	CITSI_v2.0.faa	1	Cs2g05070.1
OG-GELP-C3_MAFFT.fas.hmm	CITSI_v2.0.faa	2	Cs6g15160.1, Cs7g20810.1
OG-GELP-C4a_MAFFT.fas.hmm	CITSI_v2.0.faa	2	Cs5g31780.1, Cs3g12650.1
OG-GELP-C4b_MAFFT.fas.hmm	CITSI_v2.0.faa	1	Cs6g05210.3
OG-GELP-C4c_MAFFT.fas.hmm	CITSI_v2.0.faa	1	orange1.1t00452.1
OG-GELP-C4d_MAFFT.fas.hmm	CITSI_v2.0.faa	2	Cs5g06720.1, Cs7g09980.1
OG-GELP-C4e_MAFFT.fas.hmm	CITSI_v2.0.faa	4	Cs7g09490.1, Cs3g19630.1, Cs7g09500.1, Cs3g19620.1
OG-GELP-C4f_MAFFT.fas.hmm	CITSI_v2.0.faa	4	Cs2g28140.1, Cs7g09510.1, Cs2g27090.1, Cs2g27100.1
OG-GELP-C4g_MAFFT.fas.hmm	CITSI_v2.0.faa	3	Cs7g02750.1, Cs3g14430.1, Cs4g19390.1
OG-GELP-C4h_MAFFT.fas.hmm	CITSI_v2.0.faa	0
OG-GELP-C4i_MAFFT.fas.hmm	CITSI_v2.0.faa	0
OG-GELP-C4Y_MAFFT.fas.hmm	CITSI_v2.0.faa	1	Cs2g05030.1
OG-GELP-C5a_MAFFT.fas.hmm	CITSI_v2.0.faa	1	Cs4g06810.1
OG-GELP-C5b_MAFFT.fas.hmm	CITSI_v2.0.faa	4	Cs1g17700.1, Cs1g16710.1, Cs1g16730.1, Cs1g16720.1
OG-GELP-C6a_MAFFT.fas.hmm	CITSI_v2.0.faa	1	Cs9g02170.1
OG-GELP-C6b_MAFFT.fas.hmm	CITSI_v2.0.faa	1	Cs1g23250.1
OG-GELP-C6c_MAFFT.fas.hmm	CITSI_v2.0.faa	0
OG-GELP-C7a_MAFFT.fas.hmm	CITSI_v2.0.faa	2	orange1.1t04559.1, orange1.1t05911.1
OG-GELP-C7b_MAFFT.fas.hmm	CITSI_v2.0.faa	7	Cs1g10360.1, Cs1g10300.2, Cs2g04220.1, Cs2g04240.1, Cs1g10420.1, Cs1g10370.1, Cs3g07100.1
OG-GELP-C7c_MAFFT.fas.hmm	CITSI_v2.0.faa	1	Cs5g17950.1
OG-GELP-C7d_MAFFT.fas.hmm	CITSI_v2.0.faa	2	Cs5g18850.1, Cs1g19510.1
OG-GELP-C7e_MAFFT.fas.hmm	CITSI_v2.0.faa	0
OG-GELP-C7f_MAFFT.fas.hmm	CITSI_v2.0.faa	2	Cs6g19840.1, Cs6g19850.1
OG-GELP-C7g_MAFFT.fas.hmm	CITSI_v2.0.faa	1	Cs3g22620.1
OG-GELP-C7h_MAFFT.fas.hmm	CITSI_v2.0.faa	0
OG-GELP-C8a_MAFFT.fas.hmm	CITSI_v2.0.faa	1	Cs2g05250.2
OG-GELP-C8b_MAFFT.fas.hmm	CITSI_v2.0.faa	4	Cs4g09730.1, Cs7g17550.1, Cs2g20400.1, Cs2g20390.1
OG-GELP-C8c_MAFFT.fas.hmm	CITSI_v2.0.faa	1	Cs2g05260.1
OG-GELP-C8d_MAFFT.fas.hmm	CITSI_v2.0.faa	0
OG-GELP-C8e_MAFFT.fas.hmm	CITSI_v2.0.faa	2	Cs7g24420.1, Cs8g20890.1
OG-GELP-C8f_MAFFT.fas.hmm	CITSI_v2.0.faa	6	Cs7g18440.1, Cs3g26460.1, Cs3g26480.1, Cs1g25830.1, Cs9g13330.1, Cs3g26470.1
OG-GELP-C9a_MAFFT.fas.hmm	CITSI_v2.0.faa	2	Cs1g16000.1, Cs1g15990.1
OG-GELP-C9b_MAFFT.fas.hmm	CITSI_v2.0.faa	2	Cs6g15770.1, Cs7g18030.1
OG-GELP-C10a_MAFFT.fas.hmm	COCNU_C3B02_v2.0.faa	4	COCNU_HT001RO02_04PF05900.1, COCNU_HT001RO02_04PF05900.2, COCNU_HT001RO02_04PF05900.3, COCNU_HT001RO02_04PF05900.4
OG-GELP-C10b_MAFFT.fas.hmm	COCNU_C3B02_v2.0.faa	1	COCNU_HT001RO02_02PF04240.1
OG-GELP-C10c_MAFFT.fas.hmm	COCNU_C3B02_v2.0.faa	0
OG-GELP-C10d_MAFFT.fas.hmm	COCNU_C3B02_v2.0.faa	1	COCNU_HT001RO02_U03PF18120.1
OG-GELP-C10e_MAFFT.fas.hmm	COCNU_C3B02_v2.0.faa	1	COCNU_HT001RO02_03PF02760.1
OG-GELP-C10f_MAFFT.fas.hmm	COCNU_C3B02_v2.0.faa	1	COCNU_HT001RO02_06PF12610.1
OG-GELP-C10g_MAFFT.fas.hmm	COCNU_C3B02_v2.0.faa	2	COCNU_HT001RO02_07PF09960.1, COCNU_HT001RO02_10PF07280.1
OG-GELP-C10h_MAFFT.fas.hmm	COCNU_C3B02_v2.0.faa	4	COCNU_HT001RO02_10PF09440.1, COCNU_HT001RO02_09PF05320.1, COCNU_HT001RO02_09PF05300.1, COCNU_HT001RO02_09PF05310.1
OG-GELP-C1a_MAFFT.fas.hmm	COCNU_C3B02_v2.0.faa	2	COCNU_HT001RO02_02PF04720.1, COCNU_HT001RO02_14PF04530.1
OG-GELP-C1b_MAFFT.fas.hmm	COCNU_C3B02_v2.0.faa	2	COCNU_HT001RO02_03PF12180.2, COCNU_HT001RO02_03PF12180.1
OG-GELP-C2a_MAFFT.fas.hmm	COCNU_C3B02_v2.0.faa	7	COCNU_HT001RO02_14PF05610.1, COCNU_HT001RO02_04PF00160.1, COCNU_HT001RO02_14PF05610.4, COCNU_HT001RO02_04PF00160.3, COCNU_HT001RO02_04PF00160.2, COCNU_HT001RO02_14PF05610.2, COCNU_HT001RO02_14PF05610.3
OG-GELP-C2b_MAFFT.fas.hmm	COCNU_C3B02_v2.0.faa	4	COCNU_HT001RO02_13PF00230.1, COCNU_HT001RO02_13PF00230.2, COCNU_HT001RO02_13PF00230.3, COCNU_HT001RO02_13PF00230.4
OG-GELP-C2c_MAFFT.fas.hmm	COCNU_C3B02_v2.0.faa	4	COCNU_HT001RO02_U02PF02160.3, COCNU_HT001RO02_U02PF02160.2, COCNU_HT001RO02_U02PF02160.4, COCNU_HT001RO02_U02PF02160.1
OG-GELP-C3_MAFFT.fas.hmm	COCNU_C3B02_v2.0.faa	3	COCNU_HT001RO02_03PF01600.1, COCNU_HT001RO02_03PF01590.1, COCNU_HT001RO02_15PF05910.1
OG-GELP-C4a_MAFFT.fas.hmm	COCNU_C3B02_v2.0.faa	2	COCNU_HT001RO02_16PF01430.2, COCNU_HT001RO02_16PF01430.1
OG-GELP-C4b_MAFFT.fas.hmm	COCNU_C3B02_v2.0.faa	5	COCNU_HT001RO02_01PF00300.2, COCNU_HT001RO02_04PF12100.1, COCNU_HT001RO02_U01PF03840.1, COCNU_HT001RO02_01PF00290.1, COCNU_HT001RO02_01PF00300.1
OG-GELP-C4c_MAFFT.fas.hmm	COCNU_C3B02_v2.0.faa	2	COCNU_HT001RO02_02PF03600.1, COCNU_HT001RO02_02PF03600.2
OG-GELP-C4d_MAFFT.fas.hmm	COCNU_C3B02_v2.0.faa	1	COCNU_HT001RO02_11PF02100.1
OG-GELP-C4e_MAFFT.fas.hmm	COCNU_C3B02_v2.0.faa	2	COCNU_HT001RO02_U02PF11840.2, COCNU_HT001RO02_U02PF11840.1
OG-GELP-C4f_MAFFT.fas.hmm	COCNU_C3B02_v2.0.faa	0
OG-GELP-C4g_MAFFT.fas.hmm	COCNU_C3B02_v2.0.faa	2	COCNU_HT001RO02_07PF12520.1, COCNU_HT001RO02_U02PF21050.1
OG-GELP-C4h_MAFFT.fas.hmm	COCNU_C3B02_v2.0.faa	5	COCNU_HT001RO02_06PF02880.1, COCNU_HT001RO02_06PF02860.1, COCNU_HT001RO02_06PF02890.1, COCNU_HT001RO02_06PF02870.1, COCNU_HT001RO02_06PF02860.2
OG-GELP-C4i_MAFFT.fas.hmm	COCNU_C3B02_v2.0.faa	0
OG-GELP-C4Y_MAFFT.fas.hmm	COCNU_C3B02_v2.0.faa	9	COCNU_HT001RO02_02PF02170.1, COCNU_HT001RO02_02PF02170.2, COCNU_HT001RO02_02PF02180.1, COCNU_HT001RO02_U02PF02100.1, COCNU_HT001RO02_03PF14030.1, COCNU_HT001RO02_02PF02160.2, COCNU_HT001RO02_03PF14040.1, COCNU_HT001RO02_U02PF02110.1, COCNU_HT001RO02_02PF02160.1
OG-GELP-C5a_MAFFT.fas.hmm	COCNU_C3B02_v2.0.faa	1	COCNU_HT001RO02_U02PF24070.1
OG-GELP-C5b_MAFFT.fas.hmm	COCNU_C3B02_v2.0.faa	0
OG-GELP-C6a_MAFFT.fas.hmm	COCNU_C3B02_v2.0.faa	8	COCNU_HT001RO02_04PF11460.2, COCNU_HT001RO02_04PF11460.5, COCNU_HT001RO02_04PF11460.6, COCNU_HT001RO02_04PF11460.7, COCNU_HT001RO02_04PF11460.1, COCNU_HT001RO02_04PF11460.4, COCNU_HT001RO02_04PF11460.3, COCNU_HT001RO02_04PF11460.8
OG-GELP-C6b_MAFFT.fas.hmm	COCNU_C3B02_v2.0.faa	0
OG-GELP-C6c_MAFFT.fas.hmm	COCNU_C3B02_v2.0.faa	1	COCNU_HT001RO02_U03PF22510.1
OG-GELP-C7a_MAFFT.fas.hmm	COCNU_C3B02_v2.0.faa	1	COCNU_HT001RO02_U02PF00250.1
OG-GELP-C7b_MAFFT.fas.hmm	COCNU_C3B02_v2.0.faa	2	COCNU_HT001RO02_06PF04150.1, COCNU_HT001RO02_14PF02830.1
OG-GELP-C7c_MAFFT.fas.hmm	COCNU_C3B02_v2.0.faa	1	COCNU_HT001RO02_U01PF08000.1
OG-GELP-C7d_MAFFT.fas.hmm	COCNU_C3B02_v2.0.faa	1	COCNU_HT001RO02_15PF03860.1
OG-GELP-C7e_MAFFT.fas.hmm	COCNU_C3B02_v2.0.faa	0
OG-GELP-C7f_MAFFT.fas.hmm	COCNU_C3B02_v2.0.faa	0
OG-GELP-C7g_MAFFT.fas.hmm	COCNU_C3B02_v2.0.faa	3	COCNU_HT001RO02_03PF15330.2, COCNU_HT001RO02_03PF15330.3, COCNU_HT001RO02_03PF15330.1
OG-GELP-C7h_MAFFT.fas.hmm	COCNU_C3B02_v2.0.faa	0
OG-GELP-C8a_MAFFT.fas.hmm	COCNU_C3B02_v2.0.faa	4	COCNU_HT001RO02_03PF11510.3, COCNU_HT001RO02_03PF11510.4, COCNU_HT001RO02_03PF11510.1, COCNU_HT001RO02_03PF11510.2
OG-GELP-C8b_MAFFT.fas.hmm	COCNU_C3B02_v2.0.faa	4	COCNU_HT001RO02_01PF11640.1, COCNU_HT001RO02_11PF07900.1, COCNU_HT001RO02_U02PF07960.1, COCNU_HT001RO02_01PF11630.1
OG-GELP-C8c_MAFFT.fas.hmm	COCNU_C3B02_v2.0.faa	0
OG-GELP-C8d_MAFFT.fas.hmm	COCNU_C3B02_v2.0.faa	1	COCNU_HT001RO02_U02PF12570.1
OG-GELP-C8e_MAFFT.fas.hmm	COCNU_C3B02_v2.0.faa	1	COCNU_HT001RO02_04PF04040.1
OG-GELP-C8f_MAFFT.fas.hmm	COCNU_C3B02_v2.0.faa	6	COCNU_HT001RO02_07PF02670.1, COCNU_HT001RO02_10PF01850.1, COCNU_HT001RO02_10PF01840.1, COCNU_HT001RO02_09PF04810.1, COCNU_HT001RO02_10PF01690.1, COCNU_HT001RO02_07PF02900.1
OG-GELP-C9a_MAFFT.fas.hmm	COCNU_C3B02_v2.0.faa	1	COCNU_HT001RO02_02PF00940.1
OG-GELP-C9b_MAFFT.fas.hmm	COCNU_C3B02_v2.0.faa	2	COCNU_HT001RO02_14PF13760.1, COCNU_HT001RO02_06PF13980.1
OG-GELP-C10a_MAFFT.fas.hmm	COCNU_CATD.faa	1	Cnu_23605-RA
OG-GELP-C10b_MAFFT.fas.hmm	COCNU_CATD.faa	1	Cnu_10181-RA
OG-GELP-C10c_MAFFT.fas.hmm	COCNU_CATD.faa	0
OG-GELP-C10d_MAFFT.fas.hmm	COCNU_CATD.faa	1	Cnu_08784-RA
OG-GELP-C10e_MAFFT.fas.hmm	COCNU_CATD.faa	1	Cnu_20194-RA
OG-GELP-C10f_MAFFT.fas.hmm	COCNU_CATD.faa	1	Cnu_28616-RA
OG-GELP-C10g_MAFFT.fas.hmm	COCNU_CATD.faa	3	Cnu_06740-RA, Cnu_27113-RA, Cnu_00146-RA
OG-GELP-C10h_MAFFT.fas.hmm	COCNU_CATD.faa	8	Cnu_28232-RA, Cnu_23566-RA, Cnu_25817-RA, Cnu_25818-RA, Cnu_24252-RA, Cnu_28235-RA, Cnu_21752-RA, Cnu_31246-RA
OG-GELP-C1a_MAFFT.fas.hmm	COCNU_CATD.faa	2	Cnu_21624-RA, Cnu_25557-RA
OG-GELP-C1b_MAFFT.fas.hmm	COCNU_CATD.faa	4	Cnu_18307-RA, Cnu_18306-RA, Cnu_02376-RA, Cnu_07347-RA
OG-GELP-C2a_MAFFT.fas.hmm	COCNU_CATD.faa	3	Cnu_08301-RA, Cnu_03640-RA, Cnu_10895-RA
OG-GELP-C2b_MAFFT.fas.hmm	COCNU_CATD.faa	1	Cnu_33105-RA
OG-GELP-C2c_MAFFT.fas.hmm	COCNU_CATD.faa	1	Cnu_03929-RA
OG-GELP-C3_MAFFT.fas.hmm	COCNU_CATD.faa	2	Cnu_07978-RA, Cnu_25163-RA
OG-GELP-C4a_MAFFT.fas.hmm	COCNU_CATD.faa	1	Cnu_13130-RA
OG-GELP-C4b_MAFFT.fas.hmm	COCNU_CATD.faa	4	Cnu_23171-RA, Cnu_15043-RA, Cnu_33610-RA, Cnu_33611-RA
OG-GELP-C4c_MAFFT.fas.hmm	COCNU_CATD.faa	1	Cnu_26506-RA
OG-GELP-C4d_MAFFT.fas.hmm	COCNU_CATD.faa	1	Cnu_24181-RA
OG-GELP-C4e_MAFFT.fas.hmm	COCNU_CATD.faa	4	Cnu_15798-RA, Cnu_09429-RA, Cnu_23012-RA, Cnu_14448-RA
OG-GELP-C4f_MAFFT.fas.hmm	COCNU_CATD.faa	0
OG-GELP-C4g_MAFFT.fas.hmm	COCNU_CATD.faa	2	Cnu_07966-RA, Cnu_20324-RA
OG-GELP-C4h_MAFFT.fas.hmm	COCNU_CATD.faa	6	Cnu_27461-RA, Cnu_27470-RA, Cnu_27469-RA, Cnu_27467-RA, Cnu_27472-RA, Cnu_27465-RA
OG-GELP-C4i_MAFFT.fas.hmm	COCNU_CATD.faa	0
OG-GELP-C4Y_MAFFT.fas.hmm	COCNU_CATD.faa	4	Cnu_03918-RA, Cnu_03921-RA, Cnu_03919-RA, Cnu_21640-RA
OG-GELP-C5a_MAFFT.fas.hmm	COCNU_CATD.faa	1	Cnu_27041-RA
OG-GELP-C5b_MAFFT.fas.hmm	COCNU_CATD.faa	0
OG-GELP-C6a_MAFFT.fas.hmm	COCNU_CATD.faa	1	Cnu_21071-RA
OG-GELP-C6b_MAFFT.fas.hmm	COCNU_CATD.faa	1	Cnu_09506-RA
OG-GELP-C6c_MAFFT.fas.hmm	COCNU_CATD.faa	1	Cnu_25979-RA
OG-GELP-C7a_MAFFT.fas.hmm	COCNU_CATD.faa	1	Cnu_14414-RA
OG-GELP-C7b_MAFFT.fas.hmm	COCNU_CATD.faa	1	Cnu_09037-RA
OG-GELP-C7c_MAFFT.fas.hmm	COCNU_CATD.faa	1	Cnu_00249-RA
OG-GELP-C7d_MAFFT.fas.hmm	COCNU_CATD.faa	1	Cnu_09650-RA
OG-GELP-C7e_MAFFT.fas.hmm	COCNU_CATD.faa	0
OG-GELP-C7f_MAFFT.fas.hmm	COCNU_CATD.faa	0
OG-GELP-C7g_MAFFT.fas.hmm	COCNU_CATD.faa	1	Cnu_26844-RA
OG-GELP-C7h_MAFFT.fas.hmm	COCNU_CATD.faa	0
OG-GELP-C8a_MAFFT.fas.hmm	COCNU_CATD.faa	1	Cnu_11391-RA
OG-GELP-C8b_MAFFT.fas.hmm	COCNU_CATD.faa	5	Cnu_22553-RA, Cnu_34378-RA, Cnu_31739-RA, Cnu_29715-RA, Cnu_17569-RA
OG-GELP-C8c_MAFFT.fas.hmm	COCNU_CATD.faa	0
OG-GELP-C8d_MAFFT.fas.hmm	COCNU_CATD.faa	1	Cnu_01195-RA
OG-GELP-C8e_MAFFT.fas.hmm	COCNU_CATD.faa	1	Cnu_01623-RA
OG-GELP-C8f_MAFFT.fas.hmm	COCNU_CATD.faa	8	Cnu_06110-RA, Cnu_06093-RA, Cnu_06111-RA, Cnu_11188-RA, Cnu_28522-RA, Cnu_24986-RA, Cnu_28519-RA, Cnu_24988-RA
OG-GELP-C9a_MAFFT.fas.hmm	COCNU_CATD.faa	1	Cnu_20506-RA
OG-GELP-C9b_MAFFT.fas.hmm	COCNU_CATD.faa	2	Cnu_13315-RA, Cnu_04172-RA
OG-GELP-C10a_MAFFT.fas.hmm	COFAR_RB_v1.0.faa	0
OG-GELP-C10b_MAFFT.fas.hmm	COFAR_RB_v1.0.faa	1	Ca_37_2.1
OG-GELP-C10c_MAFFT.fas.hmm	COFAR_RB_v1.0.faa	4	Ca_22_59.1, Ca_72_33.4, Ca_2_537.2, Ca_452_313.2
OG-GELP-C10d_MAFFT.fas.hmm	COFAR_RB_v1.0.faa	5	Ca_87_499.1, Ca_32_522.1, Ca_3_646.2, Ca_45_212.8, Ca_30_1116.1
OG-GELP-C10e_MAFFT.fas.hmm	COFAR_RB_v1.0.faa	4	Ca_88_58.2, Ca_36_730.1, Ca_35_36.9, Ca_78_46.4
OG-GELP-C10f_MAFFT.fas.hmm	COFAR_RB_v1.0.faa	4	Ca_5_291.1, Ca_65_344.1, Ca_57_5.1, Ca_9_199.3
OG-GELP-C10g_MAFFT.fas.hmm	COFAR_RB_v1.0.faa	12	Ca_57_749.1, Ca_90_42.1, Ca_456_328.1, Ca_30_7.2, Ca_78_214.1, Ca_74_19.14, Ca_456_457.2, Ca_66_94.4, Ca_46_602.1, Ca_36_1080.1, Ca_30_7.1, Ca_66_94.5
OG-GELP-C10h_MAFFT.fas.hmm	COFAR_RB_v1.0.faa	4	Ca_64_133.4, Ca_79_867.2, Ca_83_414.2, Ca_38_239.3
OG-GELP-C1a_MAFFT.fas.hmm	COFAR_RB_v1.0.faa	3	Ca_84_180.3, Ca_9_40.3, Ca_40_7.6
OG-GELP-C1b_MAFFT.fas.hmm	COFAR_RB_v1.0.faa	8	Ca_22_138.9, Ca_3_839.3, Ca_82_21.4, Ca_18_11.6, Ca_37_37.2, Ca_76_143.2, Ca_8_544.3, Ca_17_94.6
OG-GELP-C2a_MAFFT.fas.hmm	COFAR_RB_v1.0.faa	15	Ca_58_70.6, Ca_1_67.5, Ca_11_166.2, Ca_84_93.3, Ca_72_193.3, Ca_52_36.8, Ca_63_214.12, Ca_45_136.8, Ca_38_38.5, Ca_86_74.5, Ca_453_61.5, Ca_68_6.2, Ca_454_418.2, Ca_4_196.4, Ca_82_263.2
OG-GELP-C2b_MAFFT.fas.hmm	COFAR_RB_v1.0.faa	4	Ca_61_136.1, Ca_36_165.2, Ca_26_347.3, Ca_86_43.3
OG-GELP-C2c_MAFFT.fas.hmm	COFAR_RB_v1.0.faa	0
OG-GELP-C3_MAFFT.fas.hmm	COFAR_RB_v1.0.faa	0
OG-GELP-C4a_MAFFT.fas.hmm	COFAR_RB_v1.0.faa	2	Ca_44_58.4, Ca_41_821.1
OG-GELP-C4b_MAFFT.fas.hmm	COFAR_RB_v1.0.faa	8	Ca_2_166.3, Ca_49_191.3, Ca_5_587.2, Ca_18_643.1, Ca_455_9.5, Ca_12_614.1, Ca_39_394.1, Ca_24_528.2
OG-GELP-C4c_MAFFT.fas.hmm	COFAR_RB_v1.0.faa	2	Ca_12_246.3, Ca_12_246.2
OG-GELP-C4d_MAFFT.fas.hmm	COFAR_RB_v1.0.faa	4	Ca_33_196.2, Ca_89_89.2, Ca_19_17.2, Ca_11_70.2
OG-GELP-C4e_MAFFT.fas.hmm	COFAR_RB_v1.0.faa	16	Ca_452_37.7, Ca_69_6.3, Ca_35_43.4, Ca_57_17.5, Ca_68_151.3, Ca_51_11.8, Ca_68_151.2, Ca_35_43.5, Ca_69_6.4, Ca_45_147.1, Ca_452_37.6, Ca_51_11.10, Ca_57_17.6, Ca_17_5.5, Ca_76_12.4, Ca_17_5.4
OG-GELP-C4f_MAFFT.fas.hmm	COFAR_RB_v1.0.faa	16	Ca_14_25.3, Ca_4_783.2, Ca_69_6.5, Ca_68_151.4, Ca_452_37.8, Ca_57_17.4, Ca_71_26.5, Ca_17_5.6, Ca_76_71.5, Ca_62_8.3, Ca_63_44.2, Ca_11_337.6, Ca_23_77.5, Ca_57_14.7, Ca_15_951.1, Ca_58_267.2
OG-GELP-C4g_MAFFT.fas.hmm	COFAR_RB_v1.0.faa	29	Ca_66_63.2, Ca_37_466.2, Ca_452_27.7, Ca_451_18.5, Ca_3_21.4, Ca_73_516.2, Ca_452_307.4, Ca_14_568.1, Ca_76_205.4, Ca_88_195.1, Ca_49_1372.1, Ca_66_61.8, Ca_75_483.5, Ca_38_416.1, Ca_43_61.2, Ca_451_44.4, Ca_28_1114.1, Ca_8_711.2, Ca_66_63.3, Ca_6_183.2, Ca_27_1428.1, Ca_84_126.8, Ca_80_1134.1, Ca_46_341.2, Ca_49_425.1, Ca_84_354.1, Ca_76_273.2, Ca_66_231.2, Ca_61_345.1
OG-GELP-C4h_MAFFT.fas.hmm	COFAR_RB_v1.0.faa	12	Ca_83_55.3, Ca_82_933.1, Ca_452_179.4, Ca_78_246.1, Ca_33_1033.1, Ca_78_815.1, Ca_82_655.1, Ca_27_441.1, Ca_83_55.2, Ca_86_744.1, Ca_83_55.5, Ca_46_556.2
OG-GELP-C4i_MAFFT.fas.hmm	COFAR_RB_v1.0.faa	0
OG-GELP-C4Y_MAFFT.fas.hmm	COFAR_RB_v1.0.faa	1	Ca_83_55.1
OG-GELP-C5a_MAFFT.fas.hmm	COFAR_RB_v1.0.faa	3	Ca_28_10.4, Ca_7_631.1, Ca_67_29.4
OG-GELP-C5b_MAFFT.fas.hmm	COFAR_RB_v1.0.faa	29	Ca_88_156.4, Ca_51_245.1, Ca_90_161.2, Ca_456_6.6, Ca_31_402.1, Ca_80_495.1, Ca_15_456.1, Ca_18_262.6, Ca_44_739.1, Ca_48_364.1, Ca_16_60.1, Ca_84_145.1, Ca_69_241.1, Ca_88_40.6, Ca_9_564.1, Ca_43_331.1, Ca_33_280.1, Ca_6_416.1, Ca_56_571.1, Ca_29_722.1, Ca_62_300.1, Ca_54_256.2, Ca_39_790.1, Ca_45_1239.1, Ca_456_457.3, Ca_80_607.2, Ca_66_75.1, Ca_64_46.1, Ca_21_619.1
OG-GELP-C6a_MAFFT.fas.hmm	COFAR_RB_v1.0.faa	2	Ca_8_232.3, Ca_21_105.2
OG-GELP-C6b_MAFFT.fas.hmm	COFAR_RB_v1.0.faa	5	Ca_77_288.4, Ca_81_64.4, Ca_33_140.10, Ca_76_212.6, Ca_37_151.6
OG-GELP-C6c_MAFFT.fas.hmm	COFAR_RB_v1.0.faa	2	Ca_82_211.2, Ca_66_673.1
OG-GELP-C7a_MAFFT.fas.hmm	COFAR_RB_v1.0.faa	3	Ca_451_80.4, Ca_48_55.3, Ca_62_125.4
OG-GELP-C7b_MAFFT.fas.hmm	COFAR_RB_v1.0.faa	12	Ca_455_53.12, Ca_455_53.3, Ca_90_32.1, Ca_455_53.2, Ca_455_53.9, Ca_90_32.3, Ca_455_53.11, Ca_455_53.13, Ca_36_18.8, Ca_90_32.2, Ca_455_53.10, Ca_44_22.1
OG-GELP-C7c_MAFFT.fas.hmm	COFAR_RB_v1.0.faa	4	Ca_48_55.2, Ca_75_123.1, Ca_62_125.3, Ca_451_80.3
OG-GELP-C7d_MAFFT.fas.hmm	COFAR_RB_v1.0.faa	4	Ca_38_301.2, Ca_25_226.2, Ca_89_3.13, Ca_90_177.1
OG-GELP-C7e_MAFFT.fas.hmm	COFAR_RB_v1.0.faa	0
OG-GELP-C7f_MAFFT.fas.hmm	COFAR_RB_v1.0.faa	3	Ca_81_32.7, Ca_10_182.2, Ca_84_10.8
OG-GELP-C7g_MAFFT.fas.hmm	COFAR_RB_v1.0.faa	2	Ca_29_73.2, Ca_455_51.1
OG-GELP-C7h_MAFFT.fas.hmm	COFAR_RB_v1.0.faa	0
OG-GELP-C8a_MAFFT.fas.hmm	COFAR_RB_v1.0.faa	0
OG-GELP-C8b_MAFFT.fas.hmm	COFAR_RB_v1.0.faa	9	Ca_71_76.3, Ca_74_35.2, Ca_86_675.1, Ca_67_265.1, Ca_82_315.1, Ca_27_1057.1, Ca_6_1034.1, Ca_89_854.2, Ca_24_73.3
OG-GELP-C8c_MAFFT.fas.hmm	COFAR_RB_v1.0.faa	1	Ca_453_172.1
OG-GELP-C8d_MAFFT.fas.hmm	COFAR_RB_v1.0.faa	0
OG-GELP-C8e_MAFFT.fas.hmm	COFAR_RB_v1.0.faa	4	Ca_9_820.5, Ca_26_1663.1, Ca_10_994.2, Ca_73_68.2
OG-GELP-C8f_MAFFT.fas.hmm	COFAR_RB_v1.0.faa	1	Ca_54_38.4
OG-GELP-C9a_MAFFT.fas.hmm	COFAR_RB_v1.0.faa	6	Ca_20_239.2, Ca_12_814.1, Ca_52_434.4, Ca_20_239.1, Ca_18_27.21, Ca_18_27.22
OG-GELP-C9b_MAFFT.fas.hmm	COFAR_RB_v1.0.faa	6	Ca_23_555.1, Ca_14_494.2, Ca_453_744.1, Ca_79_124.10, Ca_64_354.11, Ca_90_175.2
OG-GELP-C10a_MAFFT.fas.hmm	COFCA_v1.0.faa	0
OG-GELP-C10b_MAFFT.fas.hmm	COFCA_v1.0.faa	1	Cc08_g16200
OG-GELP-C10c_MAFFT.fas.hmm	COFCA_v1.0.faa	1	Cc11_g09110
OG-GELP-C10d_MAFFT.fas.hmm	COFCA_v1.0.faa	1	Cc04_g16550
OG-GELP-C10e_MAFFT.fas.hmm	COFCA_v1.0.faa	1	Cc07_g13420
OG-GELP-C10f_MAFFT.fas.hmm	COFCA_v1.0.faa	1	Cc05_g13950
OG-GELP-C10g_MAFFT.fas.hmm	COFCA_v1.0.faa	4	Cc09_g03110, Cc02_g09150, Cc09_g03130, Cc01_g17460
OG-GELP-C10h_MAFFT.fas.hmm	COFCA_v1.0.faa	2	Cc09_g10470, Cc07_g11470
OG-GELP-C1a_MAFFT.fas.hmm	COFCA_v1.0.faa	1	Cc05_g09690
OG-GELP-C1b_MAFFT.fas.hmm	COFCA_v1.0.faa	2	Cc08_g16170, Cc02_g01630
OG-GELP-C2a_MAFFT.fas.hmm	COFCA_v1.0.faa	2	Cc02_g06580, Cc06_g01370
OG-GELP-C2b_MAFFT.fas.hmm	COFCA_v1.0.faa	1	Cc04_g14220
OG-GELP-C2c_MAFFT.fas.hmm	COFCA_v1.0.faa	2	Cc02_g14450, Cc02_g14460
OG-GELP-C3_MAFFT.fas.hmm	COFCA_v1.0.faa	2	Cc06_g05550, Cc00_g18870
OG-GELP-C4a_MAFFT.fas.hmm	COFCA_v1.0.faa	1	Cc02_g32680
OG-GELP-C4b_MAFFT.fas.hmm	COFCA_v1.0.faa	1	Cc02_g35450
OG-GELP-C4c_MAFFT.fas.hmm	COFCA_v1.0.faa	2	Cc02_g38880, Cc02_g38890
OG-GELP-C4d_MAFFT.fas.hmm	COFCA_v1.0.faa	1	Cc04_g10530
OG-GELP-C4e_MAFFT.fas.hmm	COFCA_v1.0.faa	1	Cc11_g15880
OG-GELP-C4f_MAFFT.fas.hmm	COFCA_v1.0.faa	3	Cc07_g00050, Cc11_g15890, Cc07_g02200
OG-GELP-C4g_MAFFT.fas.hmm	COFCA_v1.0.faa	11	Cc06_g13720, Cc00_g19150, Cc05_g15310, Cc01_g13050, Cc02_g32720, Cc04_g08520, Cc02_g14700, Cc04_g08500, Cc02_g14750, Cc02_g34260, Cc05_g00100
OG-GELP-C4h_MAFFT.fas.hmm	COFCA_v1.0.faa	9	Cc02_g14580, Cc02_g14570, Cc00_g24100, Cc02_g13920, Cc00_g24090, Cc02_g14530, Cc02_g14540, Cc02_g14560, Cc02_g14550
OG-GELP-C4i_MAFFT.fas.hmm	COFCA_v1.0.faa	0
OG-GELP-C4Y_MAFFT.fas.hmm	COFCA_v1.0.faa	1	Cc02_g14590
OG-GELP-C5a_MAFFT.fas.hmm	COFCA_v1.0.faa	1	Cc06_g12720
OG-GELP-C5b_MAFFT.fas.hmm	COFCA_v1.0.faa	8	Cc02_g33050, Cc00_g10620, Cc04_g00870, Cc02_g33020, Cc03_g12420, Cc00_g31720, Cc03_g12440, Cc04_g00850
OG-GELP-C6a_MAFFT.fas.hmm	COFCA_v1.0.faa	1	Cc03_g00740
OG-GELP-C6b_MAFFT.fas.hmm	COFCA_v1.0.faa	1	Cc07_g05540
OG-GELP-C6c_MAFFT.fas.hmm	COFCA_v1.0.faa	1	Cc08_g16810
OG-GELP-C7a_MAFFT.fas.hmm	COFCA_v1.0.faa	1	Cc10_g16430
OG-GELP-C7b_MAFFT.fas.hmm	COFCA_v1.0.faa	7	Cc02_g16170, Cc02_g16180, Cc00_g24010, Cc02_g16190, Cc02_g16160, Cc02_g16150, Cc00_g29780
OG-GELP-C7c_MAFFT.fas.hmm	COFCA_v1.0.faa	1	Cc10_g16440
OG-GELP-C7d_MAFFT.fas.hmm	COFCA_v1.0.faa	1	Cc05_g01730
OG-GELP-C7e_MAFFT.fas.hmm	COFCA_v1.0.faa	0
OG-GELP-C7f_MAFFT.fas.hmm	COFCA_v1.0.faa	1	Cc07_g04570
OG-GELP-C7g_MAFFT.fas.hmm	COFCA_v1.0.faa	1	Cc06_g19060
OG-GELP-C7h_MAFFT.fas.hmm	COFCA_v1.0.faa	0
OG-GELP-C8a_MAFFT.fas.hmm	COFCA_v1.0.faa	1	Cc02_g14280
OG-GELP-C8b_MAFFT.fas.hmm	COFCA_v1.0.faa	2	Cc05_g02500, Cc05_g02480
OG-GELP-C8c_MAFFT.fas.hmm	COFCA_v1.0.faa	2	Cc02_g14260, Cc02_g14270
OG-GELP-C8d_MAFFT.fas.hmm	COFCA_v1.0.faa	0
OG-GELP-C8e_MAFFT.fas.hmm	COFCA_v1.0.faa	1	Cc01_g14890
OG-GELP-C8f_MAFFT.fas.hmm	COFCA_v1.0.faa	2	Cc10_g01380, Cc10_g01370
OG-GELP-C9a_MAFFT.fas.hmm	COFCA_v1.0.faa	2	Cc04_g02380, Cc04_g02390
OG-GELP-C9b_MAFFT.fas.hmm	COFCA_v1.0.faa	3	Cc00_g01580, Cc06_g04890, Cc04_g14910
OG-GELP-C10a_MAFFT.fas.hmm	CUCME_DHL92_v3.6.1.faa	0
OG-GELP-C10b_MAFFT.fas.hmm	CUCME_DHL92_v3.6.1.faa	1	MELO3C016472.2.1
OG-GELP-C10c_MAFFT.fas.hmm	CUCME_DHL92_v3.6.1.faa	0
OG-GELP-C10d_MAFFT.fas.hmm	CUCME_DHL92_v3.6.1.faa	1	MELO3C017177.2.1
OG-GELP-C10e_MAFFT.fas.hmm	CUCME_DHL92_v3.6.1.faa	1	MELO3C020224.2.1
OG-GELP-C10f_MAFFT.fas.hmm	CUCME_DHL92_v3.6.1.faa	2	MELO3C014149.2.1, MELO3C014197.2.1
OG-GELP-C10g_MAFFT.fas.hmm	CUCME_DHL92_v3.6.1.faa	2	MELO3C008666.2.1, MELO3C010132.2.1
OG-GELP-C10h_MAFFT.fas.hmm	CUCME_DHL92_v3.6.1.faa	0
OG-GELP-C1a_MAFFT.fas.hmm	CUCME_DHL92_v3.6.1.faa	1	MELO3C026967.2.1
OG-GELP-C1b_MAFFT.fas.hmm	CUCME_DHL92_v3.6.1.faa	1	MELO3C005767.2.1
OG-GELP-C2a_MAFFT.fas.hmm	CUCME_DHL92_v3.6.1.faa	2	MELO3C009169.2.1, MELO3C025190.2.1
OG-GELP-C2b_MAFFT.fas.hmm	CUCME_DHL92_v3.6.1.faa	1	MELO3C017905.2.1
OG-GELP-C2c_MAFFT.fas.hmm	CUCME_DHL92_v3.6.1.faa	1	MELO3C007228.2.1
OG-GELP-C3_MAFFT.fas.hmm	CUCME_DHL92_v3.6.1.faa	5	MELO3C009459.2.1, MELO3C024534.2.1, MELO3C024532.2.1, MELO3C024533.2.1, MELO3C024531.2.1
OG-GELP-C4a_MAFFT.fas.hmm	CUCME_DHL92_v3.6.1.faa	3	MELO3C004306.2.1, MELO3C004299.2.1, MELO3C004300.2.1
OG-GELP-C4b_MAFFT.fas.hmm	CUCME_DHL92_v3.6.1.faa	3	MELO3C004161.2.1, MELO3C012919.2.1, MELO3C012920.2.1
OG-GELP-C4c_MAFFT.fas.hmm	CUCME_DHL92_v3.6.1.faa	1	MELO3C021168.2.1
OG-GELP-C4d_MAFFT.fas.hmm	CUCME_DHL92_v3.6.1.faa	1	MELO3C002329.2.1
OG-GELP-C4e_MAFFT.fas.hmm	CUCME_DHL92_v3.6.1.faa	1	MELO3C011939.2.1
OG-GELP-C4f_MAFFT.fas.hmm	CUCME_DHL92_v3.6.1.faa	4	MELO3C026590.2.1, MELO3C021544.2.1, MELO3C021542.2.1, MELO3C026591.2.1
OG-GELP-C4g_MAFFT.fas.hmm	CUCME_DHL92_v3.6.1.faa	5	MELO3C000230.2.1, MELO3C027357.2.1, MELO3C017727.2.1, MELO3C031975.2.1, MELO3C027052.2.1
OG-GELP-C4h_MAFFT.fas.hmm	CUCME_DHL92_v3.6.1.faa	2	MELO3C007224.2.1, MELO3C007226.2.1
OG-GELP-C4i_MAFFT.fas.hmm	CUCME_DHL92_v3.6.1.faa	0
OG-GELP-C4Y_MAFFT.fas.hmm	CUCME_DHL92_v3.6.1.faa	0
OG-GELP-C5a_MAFFT.fas.hmm	CUCME_DHL92_v3.6.1.faa	0
OG-GELP-C5b_MAFFT.fas.hmm	CUCME_DHL92_v3.6.1.faa	8	MELO3C022690.2.1, MELO3C020956.2.1, MELO3C020957.2.1, MELO3C024319.2.1, MELO3C030868.2.1, MELO3C024318.2.1, MELO3C022693.2.1, MELO3C024317.2.1
OG-GELP-C6a_MAFFT.fas.hmm	CUCME_DHL92_v3.6.1.faa	1	MELO3C006719.2.1
OG-GELP-C6b_MAFFT.fas.hmm	CUCME_DHL92_v3.6.1.faa	1	MELO3C020928.2.1
OG-GELP-C6c_MAFFT.fas.hmm	CUCME_DHL92_v3.6.1.faa	1	MELO3C005788.2.1
OG-GELP-C7a_MAFFT.fas.hmm	CUCME_DHL92_v3.6.1.faa	1	MELO3C022200.2.1
OG-GELP-C7b_MAFFT.fas.hmm	CUCME_DHL92_v3.6.1.faa	5	MELO3C007180.2.1, MELO3C002692.2.1, MELO3C008662.2.1, MELO3C008613.2.1, MELO3C008592.2.1
OG-GELP-C7c_MAFFT.fas.hmm	CUCME_DHL92_v3.6.1.faa	2	MELO3C008077.2.1, MELO3C022201.2.1
OG-GELP-C7d_MAFFT.fas.hmm	CUCME_DHL92_v3.6.1.faa	1	MELO3C002399.2.1
OG-GELP-C7e_MAFFT.fas.hmm	CUCME_DHL92_v3.6.1.faa	0
OG-GELP-C7f_MAFFT.fas.hmm	CUCME_DHL92_v3.6.1.faa	0
OG-GELP-C7g_MAFFT.fas.hmm	CUCME_DHL92_v3.6.1.faa	1	MELO3C023647.2.1
OG-GELP-C7h_MAFFT.fas.hmm	CUCME_DHL92_v3.6.1.faa	0
OG-GELP-C8a_MAFFT.fas.hmm	CUCME_DHL92_v3.6.1.faa	1	MELO3C007239.2.1
OG-GELP-C8b_MAFFT.fas.hmm	CUCME_DHL92_v3.6.1.faa	3	MELO3C013130.2.1, MELO3C014442.2.1, MELO3C014443.2.1
OG-GELP-C8c_MAFFT.fas.hmm	CUCME_DHL92_v3.6.1.faa	0
OG-GELP-C8d_MAFFT.fas.hmm	CUCME_DHL92_v3.6.1.faa	0
OG-GELP-C8e_MAFFT.fas.hmm	CUCME_DHL92_v3.6.1.faa	4	MELO3C024761.2.1, MELO3C025689.2.1, MELO3C025694.2.1, MELO3C025693.2.1
OG-GELP-C8f_MAFFT.fas.hmm	CUCME_DHL92_v3.6.1.faa	2	MELO3C007928.2.1, MELO3C011343.2.1
OG-GELP-C9a_MAFFT.fas.hmm	CUCME_DHL92_v3.6.1.faa	2	MELO3C013013.2.1, MELO3C024430.2.1
OG-GELP-C9b_MAFFT.fas.hmm	CUCME_DHL92_v3.6.1.faa	2	MELO3C024501.2.1, MELO3C021467.2.1
OG-GELP-C10a_MAFFT.fas.hmm	CUCSA_ASM407_v2.0.faa	1	KGN54036
OG-GELP-C10b_MAFFT.fas.hmm	CUCSA_ASM407_v2.0.faa	1	KGN57733
OG-GELP-C10c_MAFFT.fas.hmm	CUCSA_ASM407_v2.0.faa	0
OG-GELP-C10d_MAFFT.fas.hmm	CUCSA_ASM407_v2.0.faa	1	KGN63674
OG-GELP-C10e_MAFFT.fas.hmm	CUCSA_ASM407_v2.0.faa	1	KGN57789
OG-GELP-C10f_MAFFT.fas.hmm	CUCSA_ASM407_v2.0.faa	2	KGN56114, KGN56112
OG-GELP-C10g_MAFFT.fas.hmm	CUCSA_ASM407_v2.0.faa	2	KGN61316, KGN66731
OG-GELP-C10h_MAFFT.fas.hmm	CUCSA_ASM407_v2.0.faa	0
OG-GELP-C1a_MAFFT.fas.hmm	CUCSA_ASM407_v2.0.faa	1	KGN54931
OG-GELP-C1b_MAFFT.fas.hmm	CUCSA_ASM407_v2.0.faa	1	KGN50003
OG-GELP-C2a_MAFFT.fas.hmm	CUCSA_ASM407_v2.0.faa	2	KGN58760, KGN50652
OG-GELP-C2b_MAFFT.fas.hmm	CUCSA_ASM407_v2.0.faa	1	KGN52868
OG-GELP-C2c_MAFFT.fas.hmm	CUCSA_ASM407_v2.0.faa	1	KGN49288
OG-GELP-C3_MAFFT.fas.hmm	CUCSA_ASM407_v2.0.faa	6	KGN48253, KGN48250, KGN48252, KGN59118, KGN48249, KGN48251
OG-GELP-C4a_MAFFT.fas.hmm	CUCSA_ASM407_v2.0.faa	3	KGN60869, KGN60873, KGN60875
OG-GELP-C4b_MAFFT.fas.hmm	CUCSA_ASM407_v2.0.faa	3	KGN58539, KGN61022, KGN58540
OG-GELP-C4c_MAFFT.fas.hmm	CUCSA_ASM407_v2.0.faa	1	KGN45708
OG-GELP-C4d_MAFFT.fas.hmm	CUCSA_ASM407_v2.0.faa	1	KGN64371
OG-GELP-C4e_MAFFT.fas.hmm	CUCSA_ASM407_v2.0.faa	1	KGN51744
OG-GELP-C4f_MAFFT.fas.hmm	CUCSA_ASM407_v2.0.faa	4	KGN59716, KGN59717, KGN51393, KGN52374
OG-GELP-C4g_MAFFT.fas.hmm	CUCSA_ASM407_v2.0.faa	0
OG-GELP-C4h_MAFFT.fas.hmm	CUCSA_ASM407_v2.0.faa	2	KGN49290, KGN49292
OG-GELP-C4i_MAFFT.fas.hmm	CUCSA_ASM407_v2.0.faa	0
OG-GELP-C4Y_MAFFT.fas.hmm	CUCSA_ASM407_v2.0.faa	0
OG-GELP-C5a_MAFFT.fas.hmm	CUCSA_ASM407_v2.0.faa	0
OG-GELP-C5b_MAFFT.fas.hmm	CUCSA_ASM407_v2.0.faa	9	KGN58466, KGN58468, KGN45452, KGN58467, KGN50142, KGN45451, KGN62086, KGN62085, KGN62087
OG-GELP-C6a_MAFFT.fas.hmm	CUCSA_ASM407_v2.0.faa	1	KGN57172
OG-GELP-C6b_MAFFT.fas.hmm	CUCSA_ASM407_v2.0.faa	1	KGN62048
OG-GELP-C6c_MAFFT.fas.hmm	CUCSA_ASM407_v2.0.faa	1	KGN49979
OG-GELP-C7a_MAFFT.fas.hmm	CUCSA_ASM407_v2.0.faa	1	KGN52691
OG-GELP-C7b_MAFFT.fas.hmm	CUCSA_ASM407_v2.0.faa	5	KGN65999, KGN61305, KGN65589, KGN61342, KGN49344
OG-GELP-C7c_MAFFT.fas.hmm	CUCSA_ASM407_v2.0.faa	2	KGN52692, KGN63057
OG-GELP-C7d_MAFFT.fas.hmm	CUCSA_ASM407_v2.0.faa	1	KGN64457
OG-GELP-C7e_MAFFT.fas.hmm	CUCSA_ASM407_v2.0.faa	0
OG-GELP-C7f_MAFFT.fas.hmm	CUCSA_ASM407_v2.0.faa	0
OG-GELP-C7g_MAFFT.fas.hmm	CUCSA_ASM407_v2.0.faa	1	KGN44442
OG-GELP-C7h_MAFFT.fas.hmm	CUCSA_ASM407_v2.0.faa	0
OG-GELP-C8a_MAFFT.fas.hmm	CUCSA_ASM407_v2.0.faa	1	KGN49277
OG-GELP-C8b_MAFFT.fas.hmm	CUCSA_ASM407_v2.0.faa	3	KGN47973, KGN44054, KGN47974
OG-GELP-C8c_MAFFT.fas.hmm	CUCSA_ASM407_v2.0.faa	2	KGN64708, KGN49276
OG-GELP-C8d_MAFFT.fas.hmm	CUCSA_ASM407_v2.0.faa	0
OG-GELP-C8e_MAFFT.fas.hmm	CUCSA_ASM407_v2.0.faa	3	KGN63338, KGN47042, KGN47043
OG-GELP-C8f_MAFFT.fas.hmm	CUCSA_ASM407_v2.0.faa	2	KGN62267, KGN48939
OG-GELP-C9a_MAFFT.fas.hmm	CUCSA_ASM407_v2.0.faa	2	KGN45574, KGN58016
OG-GELP-C9b_MAFFT.fas.hmm	CUCSA_ASM407_v2.0.faa	2	KGN48218, KGN46905
OG-GELP-C10a_MAFFT.fas.hmm	CUCSA_Gy14_v2.0.faa	1	CsGy4G011610.1
OG-GELP-C10b_MAFFT.fas.hmm	CUCSA_Gy14_v2.0.faa	1	CsGy3G020200.1
OG-GELP-C10c_MAFFT.fas.hmm	CUCSA_Gy14_v2.0.faa	0
OG-GELP-C10d_MAFFT.fas.hmm	CUCSA_Gy14_v2.0.faa	1	CsGy1G002370.1
OG-GELP-C10e_MAFFT.fas.hmm	CUCSA_Gy14_v2.0.faa	1	CsGy3G020610.1
OG-GELP-C10f_MAFFT.fas.hmm	CUCSA_Gy14_v2.0.faa	2	CsGy3G005050.1, CsGy3G005070.1
OG-GELP-C10g_MAFFT.fas.hmm	CUCSA_Gy14_v2.0.faa	2	CsGy2G007940.1, CsGy1G031720.1
OG-GELP-C10h_MAFFT.fas.hmm	CUCSA_Gy14_v2.0.faa	0
OG-GELP-C1a_MAFFT.fas.hmm	CUCSA_Gy14_v2.0.faa	1	CsGy4G020100.1
OG-GELP-C1b_MAFFT.fas.hmm	CUCSA_Gy14_v2.0.faa	0
OG-GELP-C2a_MAFFT.fas.hmm	CUCSA_Gy14_v2.0.faa	2	CsGy3G029130.1, CsGy5G007920.1
OG-GELP-C2b_MAFFT.fas.hmm	CUCSA_Gy14_v2.0.faa	0
OG-GELP-C2c_MAFFT.fas.hmm	CUCSA_Gy14_v2.0.faa	1	CsGy6G034720.1
OG-GELP-C3_MAFFT.fas.hmm	CUCSA_Gy14_v2.0.faa	4	CsGy6G024820.1, CsGy6G024810.1, CsGy3G032220.1, CsGy6G024800.1
OG-GELP-C4a_MAFFT.fas.hmm	CUCSA_Gy14_v2.0.faa	3	CsGy2G003750.1, CsGy2G003730.1, CsGy2G003700.1
OG-GELP-C4b_MAFFT.fas.hmm	CUCSA_Gy14_v2.0.faa	3	CsGy2G005050.1, CsGy3G027110.1, CsGy3G027120.1
OG-GELP-C4c_MAFFT.fas.hmm	CUCSA_Gy14_v2.0.faa	1	CsGy6G000980.1
OG-GELP-C4d_MAFFT.fas.hmm	CUCSA_Gy14_v2.0.faa	1	CsGy1G009180.1
OG-GELP-C4e_MAFFT.fas.hmm	CUCSA_Gy14_v2.0.faa	0
OG-GELP-C4f_MAFFT.fas.hmm	CUCSA_Gy14_v2.0.faa	4	CsGy3G037890.1, CsGy3G037880.1, CsGy5G027460.1, CsGy5G018160.1
OG-GELP-C4g_MAFFT.fas.hmm	CUCSA_Gy14_v2.0.faa	6	CsGy2G004470.1, CsGy2G004490.1, CsGy4G003100.1, CsGy2G004460.1, CsGy2G007550.1, CsGy7G010690.1
OG-GELP-C4h_MAFFT.fas.hmm	CUCSA_Gy14_v2.0.faa	2	CsGy6G034750.1, CsGy6G034770.1
OG-GELP-C4i_MAFFT.fas.hmm	CUCSA_Gy14_v2.0.faa	0
OG-GELP-C4Y_MAFFT.fas.hmm	CUCSA_Gy14_v2.0.faa	0
OG-GELP-C5a_MAFFT.fas.hmm	CUCSA_Gy14_v2.0.faa	0
OG-GELP-C5b_MAFFT.fas.hmm	CUCSA_Gy14_v2.0.faa	9	CsGy5G003100.1, CsGy3G026500.1, CsGy2G015090.1, CsGy2G015100.1, CsGy7G020500.1, CsGy3G026510.1, CsGy3G026520.1, CsGy2G015110.1, CsGy7G020490.1
OG-GELP-C6a_MAFFT.fas.hmm	CUCSA_Gy14_v2.0.faa	1	CsGy3G015160.1
OG-GELP-C6b_MAFFT.fas.hmm	CUCSA_Gy14_v2.0.faa	1	CsGy2G014710.1
OG-GELP-C6c_MAFFT.fas.hmm	CUCSA_Gy14_v2.0.faa	1	CsGy5G001490.1
OG-GELP-C7a_MAFFT.fas.hmm	CUCSA_Gy14_v2.0.faa	1	CsGy5G030530.1
OG-GELP-C7b_MAFFT.fas.hmm	CUCSA_Gy14_v2.0.faa	5	CsGy2G007850.1, CsGy6G035220.1, CsGy1G021370.1, CsGy1G025060.1, CsGy2G008230.1
OG-GELP-C7c_MAFFT.fas.hmm	CUCSA_Gy14_v2.0.faa	2	CsGy2G024290.1, CsGy5G030540.1
OG-GELP-C7d_MAFFT.fas.hmm	CUCSA_Gy14_v2.0.faa	1	CsGy1G010050.1
OG-GELP-C7e_MAFFT.fas.hmm	CUCSA_Gy14_v2.0.faa	0
OG-GELP-C7f_MAFFT.fas.hmm	CUCSA_Gy14_v2.0.faa	0
OG-GELP-C7g_MAFFT.fas.hmm	CUCSA_Gy14_v2.0.faa	1	CsGy7G011500.1
OG-GELP-C7h_MAFFT.fas.hmm	CUCSA_Gy14_v2.0.faa	0
OG-GELP-C8a_MAFFT.fas.hmm	CUCSA_Gy14_v2.0.faa	1	CsGy6G034630.1
OG-GELP-C8b_MAFFT.fas.hmm	CUCSA_Gy14_v2.0.faa	3	CsGy7G008550.1, CsGy6G021920.1, CsGy6G021910.1
OG-GELP-C8c_MAFFT.fas.hmm	CUCSA_Gy14_v2.0.faa	2	CsGy6G034620.1, CsGy1G012460.1
OG-GELP-C8d_MAFFT.fas.hmm	CUCSA_Gy14_v2.0.faa	0
OG-GELP-C8e_MAFFT.fas.hmm	CUCSA_Gy14_v2.0.faa	2	CsGy2G026700.1, CsGy6G013420.1
OG-GELP-C8f_MAFFT.fas.hmm	CUCSA_Gy14_v2.0.faa	2	CsGy6G031550.1, CsGy2G016800.1
OG-GELP-C9a_MAFFT.fas.hmm	CUCSA_Gy14_v2.0.faa	2	CsGy3G022630.1, CsGy7G021470.1
OG-GELP-C9b_MAFFT.fas.hmm	CUCSA_Gy14_v2.0.faa	2	CsGy6G012180.1, CsGy6G024480.1
OG-GELP-C10a_MAFFT.fas.hmm	CUCSA_PI183967.faa	1	evm.model.Chr4.1268
OG-GELP-C10b_MAFFT.fas.hmm	CUCSA_PI183967.faa	1	evm.model.Chr3.2015
OG-GELP-C10c_MAFFT.fas.hmm	CUCSA_PI183967.faa	0
OG-GELP-C10d_MAFFT.fas.hmm	CUCSA_PI183967.faa	1	evm.model.Chr1.231
OG-GELP-C10e_MAFFT.fas.hmm	CUCSA_PI183967.faa	1	evm.model.Chr3.2084
OG-GELP-C10f_MAFFT.fas.hmm	CUCSA_PI183967.faa	2	evm.model.Chr3.494, evm.model.Chr3.496
OG-GELP-C10g_MAFFT.fas.hmm	CUCSA_PI183967.faa	2	evm.model.Chr2.765, evm.model.Chr1.3231
OG-GELP-C10h_MAFFT.fas.hmm	CUCSA_PI183967.faa	0
OG-GELP-C1a_MAFFT.fas.hmm	CUCSA_PI183967.faa	1	evm.model.Chr4.2148
OG-GELP-C1b_MAFFT.fas.hmm	CUCSA_PI183967.faa	1	evm.model.Chr5.446
OG-GELP-C2a_MAFFT.fas.hmm	CUCSA_PI183967.faa	2	evm.model.Chr5.1038, evm.model.Chr3.3078
OG-GELP-C2b_MAFFT.fas.hmm	CUCSA_PI183967.faa	1	evm.model.Chr4.136
OG-GELP-C2c_MAFFT.fas.hmm	CUCSA_PI183967.faa	1	evm.model.Chr6.3625
OG-GELP-C3_MAFFT.fas.hmm	CUCSA_PI183967.faa	4	evm.model.Chr6.2676, evm.model.Chr6.2674, evm.model.Chr6.2675, evm.model.Chr3.3422
OG-GELP-C4a_MAFFT.fas.hmm	CUCSA_PI183967.faa	3	evm.model.Chr2.354, evm.model.Chr2.359, evm.model.Chr2.358
OG-GELP-C4b_MAFFT.fas.hmm	CUCSA_PI183967.faa	3	evm.model.Chr2.486, evm.model.Chr3.2876, evm.model.Chr3.2877
OG-GELP-C4c_MAFFT.fas.hmm	CUCSA_PI183967.faa	1	evm.model.Chr6.92
OG-GELP-C4d_MAFFT.fas.hmm	CUCSA_PI183967.faa	1	evm.model.Chr1.900
OG-GELP-C4e_MAFFT.fas.hmm	CUCSA_PI183967.faa	1	evm.model.Chr5.2181
OG-GELP-C4f_MAFFT.fas.hmm	CUCSA_PI183967.faa	4	evm.model.Chr5.2775, evm.model.Chr5.1811, evm.model.Chr3.3967, evm.model.Chr3.3968
OG-GELP-C4g_MAFFT.fas.hmm	CUCSA_PI183967.faa	5	evm.model.Chr2.729, evm.model.Chr2.428, evm.model.Chr4.319, evm.model.Chr2.429, evm.model.Chr7.1110
OG-GELP-C4h_MAFFT.fas.hmm	CUCSA_PI183967.faa	3	evm.model.Chr6.3630, evm.model.Chr6.3628, evm.model.Chr6.3627
OG-GELP-C4i_MAFFT.fas.hmm	CUCSA_PI183967.faa	0
OG-GELP-C4Y_MAFFT.fas.hmm	CUCSA_PI183967.faa	0
OG-GELP-C5a_MAFFT.fas.hmm	CUCSA_PI183967.faa	0
OG-GELP-C5b_MAFFT.fas.hmm	CUCSA_PI183967.faa	9	evm.model.Chr2.1509, evm.model.Chr7.2184, evm.model.Chr2.1508, evm.model.Chr7.2183, evm.model.Chr3.2803, evm.model.Chr3.2804, evm.model.Chr5.576, evm.model.Chr3.2805, evm.model.Chr2.1510
OG-GELP-C6a_MAFFT.fas.hmm	CUCSA_PI183967.faa	1	evm.model.Chr3.1491
OG-GELP-C6b_MAFFT.fas.hmm	CUCSA_PI183967.faa	1	evm.model.Chr2.1468
OG-GELP-C6c_MAFFT.fas.hmm	CUCSA_PI183967.faa	1	evm.model.Chr5.422
OG-GELP-C7a_MAFFT.fas.hmm	CUCSA_PI183967.faa	1	evm.model.Chr5.3077
OG-GELP-C7b_MAFFT.fas.hmm	CUCSA_PI183967.faa	5	evm.model.Chr1.2529, evm.model.Chr2.757, evm.model.Chr6.3678, evm.model.Chr1.2135, evm.model.Chr2.791
OG-GELP-C7c_MAFFT.fas.hmm	CUCSA_PI183967.faa	2	evm.model.Chr2.2433, evm.model.Chr5.3078
OG-GELP-C7d_MAFFT.fas.hmm	CUCSA_PI183967.faa	1	evm.model.Chr1.982
OG-GELP-C7e_MAFFT.fas.hmm	CUCSA_PI183967.faa	0
OG-GELP-C7f_MAFFT.fas.hmm	CUCSA_PI183967.faa	0
OG-GELP-C7g_MAFFT.fas.hmm	CUCSA_PI183967.faa	1	evm.model.Chr7.1209
OG-GELP-C7h_MAFFT.fas.hmm	CUCSA_PI183967.faa	0
OG-GELP-C8a_MAFFT.fas.hmm	CUCSA_PI183967.faa	1	evm.model.Chr6.3614
OG-GELP-C8b_MAFFT.fas.hmm	CUCSA_PI183967.faa	2	evm.model.Chr6.2409, evm.model.Chr7.842
OG-GELP-C8c_MAFFT.fas.hmm	CUCSA_PI183967.faa	2	evm.model.Chr1.1214, evm.model.Chr6.3613
OG-GELP-C8d_MAFFT.fas.hmm	CUCSA_PI183967.faa	0
OG-GELP-C8e_MAFFT.fas.hmm	CUCSA_PI183967.faa	2	evm.model.Chr6.1343, evm.model.Chr2.2696
OG-GELP-C8f_MAFFT.fas.hmm	CUCSA_PI183967.faa	2	evm.model.Chr6.3318, evm.model.Chr2.1676
OG-GELP-C9a_MAFFT.fas.hmm	CUCSA_PI183967.faa	2	evm.model.Chr3.2327, evm.model.Chr7.2285
OG-GELP-C9b_MAFFT.fas.hmm	CUCSA_PI183967.faa	2	evm.model.Chr6.2642, evm.model.Chr6.1211
OG-GELP-C10a_MAFFT.fas.hmm	DAUCA_JGI_v2.0.faa	0
OG-GELP-C10b_MAFFT.fas.hmm	DAUCA_JGI_v2.0.faa	1	DCAR_028400
OG-GELP-C10c_MAFFT.fas.hmm	DAUCA_JGI_v2.0.faa	1	DCAR_023402
OG-GELP-C10d_MAFFT.fas.hmm	DAUCA_JGI_v2.0.faa	1	DCAR_026056
OG-GELP-C10e_MAFFT.fas.hmm	DAUCA_JGI_v2.0.faa	1	DCAR_011654
OG-GELP-C10f_MAFFT.fas.hmm	DAUCA_JGI_v2.0.faa	1	DCAR_016714
OG-GELP-C10g_MAFFT.fas.hmm	DAUCA_JGI_v2.0.faa	4	DCAR_030944, DCAR_004700, DCAR_005528, DCAR_000546
OG-GELP-C10h_MAFFT.fas.hmm	DAUCA_JGI_v2.0.faa	2	DCAR_011588, DCAR_003200
OG-GELP-C1a_MAFFT.fas.hmm	DAUCA_JGI_v2.0.faa	2	DCAR_023048, DCAR_013321
OG-GELP-C1b_MAFFT.fas.hmm	DAUCA_JGI_v2.0.faa	1	DCAR_001962
OG-GELP-C2a_MAFFT.fas.hmm	DAUCA_JGI_v2.0.faa	3	DCAR_024829, DCAR_028847, DCAR_028846
OG-GELP-C2b_MAFFT.fas.hmm	DAUCA_JGI_v2.0.faa	1	DCAR_026142
OG-GELP-C2c_MAFFT.fas.hmm	DAUCA_JGI_v2.0.faa	1	DCAR_004023
OG-GELP-C3_MAFFT.fas.hmm	DAUCA_JGI_v2.0.faa	2	DCAR_009152, DCAR_020763
OG-GELP-C4a_MAFFT.fas.hmm	DAUCA_JGI_v2.0.faa	0
OG-GELP-C4b_MAFFT.fas.hmm	DAUCA_JGI_v2.0.faa	1	DCAR_029324
OG-GELP-C4c_MAFFT.fas.hmm	DAUCA_JGI_v2.0.faa	2	DCAR_005372, DCAR_008648
OG-GELP-C4d_MAFFT.fas.hmm	DAUCA_JGI_v2.0.faa	3	DCAR_007466, DCAR_016416, DCAR_007467
OG-GELP-C4e_MAFFT.fas.hmm	DAUCA_JGI_v2.0.faa	7	DCAR_005265, DCAR_026505, DCAR_005268, DCAR_005269, DCAR_005267, DCAR_012577, DCAR_007046
OG-GELP-C4f_MAFFT.fas.hmm	DAUCA_JGI_v2.0.faa	5	DCAR_011264, DCAR_021736, DCAR_011202, DCAR_021735, DCAR_031165
OG-GELP-C4g_MAFFT.fas.hmm	DAUCA_JGI_v2.0.faa	12	DCAR_030526, DCAR_003364, DCAR_022141, DCAR_031384, DCAR_023223, DCAR_015163, DCAR_011571, DCAR_023224, DCAR_023225, DCAR_030527, DCAR_003362, DCAR_010981
OG-GELP-C4h_MAFFT.fas.hmm	DAUCA_JGI_v2.0.faa	3	DCAR_007967, DCAR_004021, DCAR_007968
OG-GELP-C4i_MAFFT.fas.hmm	DAUCA_JGI_v2.0.faa	0
OG-GELP-C4Y_MAFFT.fas.hmm	DAUCA_JGI_v2.0.faa	3	DCAR_028020, DCAR_028024, DCAR_028022
OG-GELP-C5a_MAFFT.fas.hmm	DAUCA_JGI_v2.0.faa	1	DCAR_010488
OG-GELP-C5b_MAFFT.fas.hmm	DAUCA_JGI_v2.0.faa	2	DCAR_016096, DCAR_016097
OG-GELP-C6a_MAFFT.fas.hmm	DAUCA_JGI_v2.0.faa	2	DCAR_023368, DCAR_030469
OG-GELP-C6b_MAFFT.fas.hmm	DAUCA_JGI_v2.0.faa	2	DCAR_021431, DCAR_025686
OG-GELP-C6c_MAFFT.fas.hmm	DAUCA_JGI_v2.0.faa	0
OG-GELP-C7a_MAFFT.fas.hmm	DAUCA_JGI_v2.0.faa	1	DCAR_015827
OG-GELP-C7b_MAFFT.fas.hmm	DAUCA_JGI_v2.0.faa	9	DCAR_007922, DCAR_031436, DCAR_031438, DCAR_003962, DCAR_031435, DCAR_031442, DCAR_003961, DCAR_007923, DCAR_031444
OG-GELP-C7c_MAFFT.fas.hmm	DAUCA_JGI_v2.0.faa	2	DCAR_014508, DCAR_011515
OG-GELP-C7d_MAFFT.fas.hmm	DAUCA_JGI_v2.0.faa	3	DCAR_013186, DCAR_001484, DCAR_011514
OG-GELP-C7e_MAFFT.fas.hmm	DAUCA_JGI_v2.0.faa	0
OG-GELP-C7f_MAFFT.fas.hmm	DAUCA_JGI_v2.0.faa	0
OG-GELP-C7g_MAFFT.fas.hmm	DAUCA_JGI_v2.0.faa	5	DCAR_023107, DCAR_023112, DCAR_023113, DCAR_023111, DCAR_023108
OG-GELP-C7h_MAFFT.fas.hmm	DAUCA_JGI_v2.0.faa	0
OG-GELP-C8a_MAFFT.fas.hmm	DAUCA_JGI_v2.0.faa	1	DCAR_006585
OG-GELP-C8b_MAFFT.fas.hmm	DAUCA_JGI_v2.0.faa	5	DCAR_017108, DCAR_012914, DCAR_019252, DCAR_012915, DCAR_019738
OG-GELP-C8c_MAFFT.fas.hmm	DAUCA_JGI_v2.0.faa	5	DCAR_007977, DCAR_007979, DCAR_007978, DCAR_004030, DCAR_004031
OG-GELP-C8d_MAFFT.fas.hmm	DAUCA_JGI_v2.0.faa	0
OG-GELP-C8e_MAFFT.fas.hmm	DAUCA_JGI_v2.0.faa	4	DCAR_007781, DCAR_018233, DCAR_005708, DCAR_012268
OG-GELP-C8f_MAFFT.fas.hmm	DAUCA_JGI_v2.0.faa	7	DCAR_013884, DCAR_016734, DCAR_016733, DCAR_011661, DCAR_009501, DCAR_025621, DCAR_009500
OG-GELP-C9a_MAFFT.fas.hmm	DAUCA_JGI_v2.0.faa	3	DCAR_031852, DCAR_016179, DCAR_007594
OG-GELP-C9b_MAFFT.fas.hmm	DAUCA_JGI_v2.0.faa	3	DCAR_006141, DCAR_017642, DCAR_009310
OG-GELP-C10a_MAFFT.fas.hmm	DIORT_TDr96_F1_v1.0.faa	0
OG-GELP-C10b_MAFFT.fas.hmm	DIORT_TDr96_F1_v1.0.faa	1	Dr01249
OG-GELP-C10c_MAFFT.fas.hmm	DIORT_TDr96_F1_v1.0.faa	0
OG-GELP-C10d_MAFFT.fas.hmm	DIORT_TDr96_F1_v1.0.faa	1	Dr00672
OG-GELP-C10e_MAFFT.fas.hmm	DIORT_TDr96_F1_v1.0.faa	1	Dr06640
OG-GELP-C10f_MAFFT.fas.hmm	DIORT_TDr96_F1_v1.0.faa	4	Dr03597, Dr14042, Dr20023, Dr14043
OG-GELP-C10g_MAFFT.fas.hmm	DIORT_TDr96_F1_v1.0.faa	2	Dr02890, Dr01877
OG-GELP-C10h_MAFFT.fas.hmm	DIORT_TDr96_F1_v1.0.faa	9	Dr20804, Dr20811, Dr20809, Dr17410, Dr17408, Dr20805, Dr14046, Dr17409, Dr22006
OG-GELP-C1a_MAFFT.fas.hmm	DIORT_TDr96_F1_v1.0.faa	1	Dr13164
OG-GELP-C1b_MAFFT.fas.hmm	DIORT_TDr96_F1_v1.0.faa	1	Dr01252
OG-GELP-C2a_MAFFT.fas.hmm	DIORT_TDr96_F1_v1.0.faa	1	Dr00925
OG-GELP-C2b_MAFFT.fas.hmm	DIORT_TDr96_F1_v1.0.faa	2	Dr07424, Dr06900
OG-GELP-C2c_MAFFT.fas.hmm	DIORT_TDr96_F1_v1.0.faa	1	Dr06303
OG-GELP-C3_MAFFT.fas.hmm	DIORT_TDr96_F1_v1.0.faa	1	Dr05462
OG-GELP-C4a_MAFFT.fas.hmm	DIORT_TDr96_F1_v1.0.faa	1	Dr06861
OG-GELP-C4b_MAFFT.fas.hmm	DIORT_TDr96_F1_v1.0.faa	2	Dr15643, Dr04446
OG-GELP-C4c_MAFFT.fas.hmm	DIORT_TDr96_F1_v1.0.faa	4	Dr06246, Dr06249, Dr06248, Dr06250
OG-GELP-C4d_MAFFT.fas.hmm	DIORT_TDr96_F1_v1.0.faa	1	Dr11346
OG-GELP-C4e_MAFFT.fas.hmm	DIORT_TDr96_F1_v1.0.faa	7	Dr08079, Dr09028, Dr09030, Dr11503, Dr09031, Dr09027, Dr09029
OG-GELP-C4f_MAFFT.fas.hmm	DIORT_TDr96_F1_v1.0.faa	0
OG-GELP-C4g_MAFFT.fas.hmm	DIORT_TDr96_F1_v1.0.faa	1	Dr08260
OG-GELP-C4h_MAFFT.fas.hmm	DIORT_TDr96_F1_v1.0.faa	7	Dr15084, Dr16276, Dr16275, Dr16325, Dr16329, Dr16326, Dr16327
OG-GELP-C4i_MAFFT.fas.hmm	DIORT_TDr96_F1_v1.0.faa	0
OG-GELP-C4Y_MAFFT.fas.hmm	DIORT_TDr96_F1_v1.0.faa	2	Dr04603, Dr04598
OG-GELP-C5a_MAFFT.fas.hmm	DIORT_TDr96_F1_v1.0.faa	0
OG-GELP-C5b_MAFFT.fas.hmm	DIORT_TDr96_F1_v1.0.faa	0
OG-GELP-C6a_MAFFT.fas.hmm	DIORT_TDr96_F1_v1.0.faa	0
OG-GELP-C6b_MAFFT.fas.hmm	DIORT_TDr96_F1_v1.0.faa	3	Dr10483, Dr07030, Dr12321
OG-GELP-C6c_MAFFT.fas.hmm	DIORT_TDr96_F1_v1.0.faa	0
OG-GELP-C7a_MAFFT.fas.hmm	DIORT_TDr96_F1_v1.0.faa	1	Dr11526
OG-GELP-C7b_MAFFT.fas.hmm	DIORT_TDr96_F1_v1.0.faa	2	Dr04254, Dr09354
OG-GELP-C7c_MAFFT.fas.hmm	DIORT_TDr96_F1_v1.0.faa	2	Dr11525, Dr13273
OG-GELP-C7d_MAFFT.fas.hmm	DIORT_TDr96_F1_v1.0.faa	1	Dr18326
OG-GELP-C7e_MAFFT.fas.hmm	DIORT_TDr96_F1_v1.0.faa	2	Dr13444, Dr03090
OG-GELP-C7f_MAFFT.fas.hmm	DIORT_TDr96_F1_v1.0.faa	0
OG-GELP-C7g_MAFFT.fas.hmm	DIORT_TDr96_F1_v1.0.faa	1	Dr01422
OG-GELP-C7h_MAFFT.fas.hmm	DIORT_TDr96_F1_v1.0.faa	0
OG-GELP-C8a_MAFFT.fas.hmm	DIORT_TDr96_F1_v1.0.faa	1	Dr22041
OG-GELP-C8b_MAFFT.fas.hmm	DIORT_TDr96_F1_v1.0.faa	3	Dr13415, Dr02581, Dr05733
OG-GELP-C8c_MAFFT.fas.hmm	DIORT_TDr96_F1_v1.0.faa	0
OG-GELP-C8d_MAFFT.fas.hmm	DIORT_TDr96_F1_v1.0.faa	1	Dr16059
OG-GELP-C8e_MAFFT.fas.hmm	DIORT_TDr96_F1_v1.0.faa	1	Dr21083
OG-GELP-C8f_MAFFT.fas.hmm	DIORT_TDr96_F1_v1.0.faa	3	Dr10736, Dr05222, Dr00237
OG-GELP-C9a_MAFFT.fas.hmm	DIORT_TDr96_F1_v1.0.faa	0
OG-GELP-C9b_MAFFT.fas.hmm	DIORT_TDr96_F1_v1.0.faa	1	Dr14959
OG-GELP-C10a_MAFFT.fas.hmm	ELAGV_RefSeq_v1.0.faa	3	XP_010922927.2, XP_019706208.1, XP_019706209.1
OG-GELP-C10b_MAFFT.fas.hmm	ELAGV_RefSeq_v1.0.faa	1	XP_010925991.1
OG-GELP-C10c_MAFFT.fas.hmm	ELAGV_RefSeq_v1.0.faa	0
OG-GELP-C10d_MAFFT.fas.hmm	ELAGV_RefSeq_v1.0.faa	1	XP_010939801.1
OG-GELP-C10e_MAFFT.fas.hmm	ELAGV_RefSeq_v1.0.faa	1	XP_010906926.1
OG-GELP-C10f_MAFFT.fas.hmm	ELAGV_RefSeq_v1.0.faa	1	XP_010929638.1
OG-GELP-C10g_MAFFT.fas.hmm	ELAGV_RefSeq_v1.0.faa	3	XP_010936081.1, XP_010918935.1, XP_010940685.1
OG-GELP-C10h_MAFFT.fas.hmm	ELAGV_RefSeq_v1.0.faa	9	XP_010935210.1, XP_019701859.1, XP_010905234.1, XP_010935209.1, XP_010935208.1, XP_010935211.1, XP_019705435.1, XP_019701865.1, XP_010935212.1
OG-GELP-C1a_MAFFT.fas.hmm	ELAGV_RefSeq_v1.0.faa	2	XP_019706778.1, XP_010904874.1
OG-GELP-C1b_MAFFT.fas.hmm	ELAGV_RefSeq_v1.0.faa	13	XP_010918183.1, XP_010924509.1, XP_010924508.1, XP_010915943.1, XP_019705168.1, XP_010915941.1, XP_010918207.1, XP_019707622.1, XP_019706686.1, XP_010918199.1, XP_010915942.1, XP_019707621.1, XP_010918191.1
OG-GELP-C2a_MAFFT.fas.hmm	ELAGV_RefSeq_v1.0.faa	3	XP_010925101.1, XP_010923042.1, XP_010924206.1
OG-GELP-C2b_MAFFT.fas.hmm	ELAGV_RefSeq_v1.0.faa	2	XP_010940178.1, XP_010940177.1
OG-GELP-C2c_MAFFT.fas.hmm	ELAGV_RefSeq_v1.0.faa	1	XP_010915596.1
OG-GELP-C3_MAFFT.fas.hmm	ELAGV_RefSeq_v1.0.faa	1	XP_010929732.1
OG-GELP-C4a_MAFFT.fas.hmm	ELAGV_RefSeq_v1.0.faa	1	XP_010938793.1
OG-GELP-C4b_MAFFT.fas.hmm	ELAGV_RefSeq_v1.0.faa	11	XP_010914676.1, XP_019706491.1, XP_010914677.1, XP_019706492.1, XP_019706494.1, XP_010909995.1, XP_010909997.1, XP_010941498.1, XP_019703060.1, XP_010921570.1, XP_019706493.1
OG-GELP-C4c_MAFFT.fas.hmm	ELAGV_RefSeq_v1.0.faa	1	XP_010925787.1
OG-GELP-C4d_MAFFT.fas.hmm	ELAGV_RefSeq_v1.0.faa	2	XP_010907776.1, XP_010911635.1
OG-GELP-C4e_MAFFT.fas.hmm	ELAGV_RefSeq_v1.0.faa	4	XP_010913036.1, XP_010930359.1, XP_010912877.1, XP_010929893.1
OG-GELP-C4f_MAFFT.fas.hmm	ELAGV_RefSeq_v1.0.faa	0
OG-GELP-C4g_MAFFT.fas.hmm	ELAGV_RefSeq_v1.0.faa	5	XP_010918533.1, XP_010929733.1, XP_019705403.1, XP_010918532.1, XP_019705402.1
OG-GELP-C4h_MAFFT.fas.hmm	ELAGV_RefSeq_v1.0.faa	11	XP_010912671.1, XP_019706143.1, XP_010912608.2, XP_010912632.1, XP_010911731.1, XP_010912659.1, XP_010912640.1, XP_019706150.1, XP_010912621.1, XP_010912585.1, XP_019701519.1
OG-GELP-C4i_MAFFT.fas.hmm	ELAGV_RefSeq_v1.0.faa	0
OG-GELP-C4Y_MAFFT.fas.hmm	ELAGV_RefSeq_v1.0.faa	14	XP_010925692.1, XP_010925698.1, XP_010915611.1, XP_010915612.1, XP_019704586.1, XP_010915606.1, XP_010925697.1, XP_010915610.1, XP_010915609.1, XP_010915614.1, XP_010925696.1, XP_010925693.1, XP_010915607.2, XP_010915608.1
OG-GELP-C5a_MAFFT.fas.hmm	ELAGV_RefSeq_v1.0.faa	1	XP_010917471.1
OG-GELP-C5b_MAFFT.fas.hmm	ELAGV_RefSeq_v1.0.faa	0
OG-GELP-C6a_MAFFT.fas.hmm	ELAGV_RefSeq_v1.0.faa	4	XP_010921444.1, XP_010921446.1, XP_019706047.1, XP_010921449.1
OG-GELP-C6b_MAFFT.fas.hmm	ELAGV_RefSeq_v1.0.faa	1	XP_010938710.1
OG-GELP-C6c_MAFFT.fas.hmm	ELAGV_RefSeq_v1.0.faa	1	XP_010919419.1
OG-GELP-C7a_MAFFT.fas.hmm	ELAGV_RefSeq_v1.0.faa	1	XP_010930423.1
OG-GELP-C7b_MAFFT.fas.hmm	ELAGV_RefSeq_v1.0.faa	2	XP_010924691.2, XP_010911116.1
OG-GELP-C7c_MAFFT.fas.hmm	ELAGV_RefSeq_v1.0.faa	1	XP_010908040.1
OG-GELP-C7d_MAFFT.fas.hmm	ELAGV_RefSeq_v1.0.faa	1	XP_010930550.1
OG-GELP-C7e_MAFFT.fas.hmm	ELAGV_RefSeq_v1.0.faa	0
OG-GELP-C7f_MAFFT.fas.hmm	ELAGV_RefSeq_v1.0.faa	0
OG-GELP-C7g_MAFFT.fas.hmm	ELAGV_RefSeq_v1.0.faa	1	XP_010915348.1
OG-GELP-C7h_MAFFT.fas.hmm	ELAGV_RefSeq_v1.0.faa	0
OG-GELP-C8a_MAFFT.fas.hmm	ELAGV_RefSeq_v1.0.faa	1	XP_010916044.1
OG-GELP-C8b_MAFFT.fas.hmm	ELAGV_RefSeq_v1.0.faa	5	XP_010943280.1, XP_010913402.1, XP_010928403.1, XP_010913388.1, XP_010943227.2
OG-GELP-C8c_MAFFT.fas.hmm	ELAGV_RefSeq_v1.0.faa	0
OG-GELP-C8d_MAFFT.fas.hmm	ELAGV_RefSeq_v1.0.faa	1	XP_010907872.1
OG-GELP-C8e_MAFFT.fas.hmm	ELAGV_RefSeq_v1.0.faa	1	XP_010923010.2
OG-GELP-C8f_MAFFT.fas.hmm	ELAGV_RefSeq_v1.0.faa	8	XP_010935132.1, XP_019709516.1, XP_010933356.1, XP_010935130.1, XP_019709255.1, XP_010934102.2, XP_010920107.1, XP_010920106.1
OG-GELP-C9a_MAFFT.fas.hmm	ELAGV_RefSeq_v1.0.faa	1	XP_010925408.1
OG-GELP-C9b_MAFFT.fas.hmm	ELAGV_RefSeq_v1.0.faa	2	XP_010923281.1, XP_010933399.1
OG-GELP-C10a_MAFFT.fas.hmm	FRAVE_v4.0a1.faa	0
OG-GELP-C10b_MAFFT.fas.hmm	FRAVE_v4.0a1.faa	2	FvH4_5g04800.1, FvH4_5g29220.1
OG-GELP-C10c_MAFFT.fas.hmm	FRAVE_v4.0a1.faa	0
OG-GELP-C10d_MAFFT.fas.hmm	FRAVE_v4.0a1.faa	1	FvH4_5g14860.1
OG-GELP-C10e_MAFFT.fas.hmm	FRAVE_v4.0a1.faa	1	FvH4_1g30370.1
OG-GELP-C10f_MAFFT.fas.hmm	FRAVE_v4.0a1.faa	1	FvH4_3g19750.1
OG-GELP-C10g_MAFFT.fas.hmm	FRAVE_v4.0a1.faa	4	FvH4_6g01380.1, FvH4_2g19880.1, FvH4_6g01390.1, FvH4_6g01370.1
OG-GELP-C10h_MAFFT.fas.hmm	FRAVE_v4.0a1.faa	5	FvH4_2g15970.1, FvH4_1g10800.1, FvH4_1g10790.1, FvH4_2g15990.1, FvH4_2g15980.1
OG-GELP-C1a_MAFFT.fas.hmm	FRAVE_v4.0a1.faa	2	FvH4_2g24630.1, FvH4_6g38560.1
OG-GELP-C1b_MAFFT.fas.hmm	FRAVE_v4.0a1.faa	2	FvH4_5g04750.1, FvH4_5g04760.1
OG-GELP-C2a_MAFFT.fas.hmm	FRAVE_v4.0a1.faa	3	FvH4_6g11460.1, FvH4_7g24410.1, FvH4_6g11470.1
OG-GELP-C2b_MAFFT.fas.hmm	FRAVE_v4.0a1.faa	1	FvH4_5g05410.1
OG-GELP-C2c_MAFFT.fas.hmm	FRAVE_v4.0a1.faa	2	FvH4_3g08070.1, FvH4_3g04000.1
OG-GELP-C3_MAFFT.fas.hmm	FRAVE_v4.0a1.faa	4	FvH4_6g18350.1, FvH4_6g18290.1, FvH4_6g18330.1, FvH4_7g05770.1
OG-GELP-C4a_MAFFT.fas.hmm	FRAVE_v4.0a1.faa	2	FvH4_2g24060.1, FvH4_6g05330.1
OG-GELP-C4b_MAFFT.fas.hmm	FRAVE_v4.0a1.faa	1	FvH4_6g08070.1
OG-GELP-C4c_MAFFT.fas.hmm	FRAVE_v4.0a1.faa	1	FvH4_7g15800.1
OG-GELP-C4d_MAFFT.fas.hmm	FRAVE_v4.0a1.faa	1	FvH4_5g07260.1
OG-GELP-C4e_MAFFT.fas.hmm	FRAVE_v4.0a1.faa	5	FvH4_2g26950.1, FvH4_2g26880.1, FvH4_4g26020.1, FvH4_2g26900.1, FvH4_2g26920.1
OG-GELP-C4f_MAFFT.fas.hmm	FRAVE_v4.0a1.faa	5	FvH4_6g51910.1, FvH4_6g51890.1, FvH4_4g26010.1, FvH4_6g51900.1, FvH4_6g50740.1
OG-GELP-C4g_MAFFT.fas.hmm	FRAVE_v4.0a1.faa	1	FvH4_4g05740.1
OG-GELP-C4h_MAFFT.fas.hmm	FRAVE_v4.0a1.faa	1	FvH4_3g24320.1
OG-GELP-C4i_MAFFT.fas.hmm	FRAVE_v4.0a1.faa	0
OG-GELP-C4Y_MAFFT.fas.hmm	FRAVE_v4.0a1.faa	1	FvH4_4g04160.1
OG-GELP-C5a_MAFFT.fas.hmm	FRAVE_v4.0a1.faa	1	FvH4_1g09430.1
OG-GELP-C5b_MAFFT.fas.hmm	FRAVE_v4.0a1.faa	10	FvH4_6g35500.1, FvH4_6g35520.1, FvH4_6g35600.1, FvH4_6g35640.1, FvH4_6g35490.1, FvH4_6g35540.1, FvH4_6g35580.1, FvH4_6g35610.1, FvH4_6g35630.1, FvH4_6g35550.1
OG-GELP-C6a_MAFFT.fas.hmm	FRAVE_v4.0a1.faa	1	FvH4_4g19860.1
OG-GELP-C6b_MAFFT.fas.hmm	FRAVE_v4.0a1.faa	1	FvH4_1g14780.1
OG-GELP-C6c_MAFFT.fas.hmm	FRAVE_v4.0a1.faa	1	FvH4_5g10830.1
OG-GELP-C7a_MAFFT.fas.hmm	FRAVE_v4.0a1.faa	1	FvH4_5g32900.1
OG-GELP-C7b_MAFFT.fas.hmm	FRAVE_v4.0a1.faa	6	FvH4_3g06630.1, FvH4_3g06710.1, FvH4_3g06610.1, FvH4_4g07670.1, FvH4_3g06620.1, FvH4_3g06670.1
OG-GELP-C7c_MAFFT.fas.hmm	FRAVE_v4.0a1.faa	1	FvH4_5g32890.1
OG-GELP-C7d_MAFFT.fas.hmm	FRAVE_v4.0a1.faa	1	FvH4_2g00180.1
OG-GELP-C7e_MAFFT.fas.hmm	FRAVE_v4.0a1.faa	0
OG-GELP-C7f_MAFFT.fas.hmm	FRAVE_v4.0a1.faa	1	FvH4_6g46180.1
OG-GELP-C7g_MAFFT.fas.hmm	FRAVE_v4.0a1.faa	3	FvH4_2g12400.1, FvH4_2g12420.1, FvH4_2g12410.1
OG-GELP-C7h_MAFFT.fas.hmm	FRAVE_v4.0a1.faa	0
OG-GELP-C8a_MAFFT.fas.hmm	FRAVE_v4.0a1.faa	1	FvH4_7g02060.1
OG-GELP-C8b_MAFFT.fas.hmm	FRAVE_v4.0a1.faa	3	FvH4_3g23490.1, FvH4_6g38660.1, FvH4_6g41880.1
OG-GELP-C8c_MAFFT.fas.hmm	FRAVE_v4.0a1.faa	0
OG-GELP-C8d_MAFFT.fas.hmm	FRAVE_v4.0a1.faa	1	FvH4_7g24850.1
OG-GELP-C8e_MAFFT.fas.hmm	FRAVE_v4.0a1.faa	1	FvH4_3g39810.1
OG-GELP-C8f_MAFFT.fas.hmm	FRAVE_v4.0a1.faa	6	FvH4_1g11340.1, FvH4_5g34670.1, FvH4_2g38110.1, FvH4_1g11330.1, FvH4_1g11390.1, FvH4_2g38120.1
OG-GELP-C9a_MAFFT.fas.hmm	FRAVE_v4.0a1.faa	1	FvH4_6g32640.1
OG-GELP-C9b_MAFFT.fas.hmm	FRAVE_v4.0a1.faa	2	FvH4_6g17360.1, FvH4_3g30030.1
OG-GELP-C10a_MAFFT.fas.hmm	HELAN_XRQ_v1.2.faa	1	HanXRQChr08g0230581
OG-GELP-C10b_MAFFT.fas.hmm	HELAN_XRQ_v1.2.faa	1	HanXRQChr13g0415421
OG-GELP-C10c_MAFFT.fas.hmm	HELAN_XRQ_v1.2.faa	2	HanXRQChr08g0212921, HanXRQChr08g0212911
OG-GELP-C10d_MAFFT.fas.hmm	HELAN_XRQ_v1.2.faa	2	HanXRQChr05g0155951, HanXRQChr08g0236581
OG-GELP-C10e_MAFFT.fas.hmm	HELAN_XRQ_v1.2.faa	2	HanXRQChr14g0444661, HanXRQChr07g0189091
OG-GELP-C10f_MAFFT.fas.hmm	HELAN_XRQ_v1.2.faa	10	HanXRQChr06g0170971, HanXRQChr11g0336401, HanXRQChr08g0233451, HanXRQChr11g0337331, HanXRQChr05g0159501, HanXRQChr11g0336341, HanXRQChr05g0159491, HanXRQChr06g0170961, HanXRQChr05g0159441, HanXRQChr06g0171931
OG-GELP-C10g_MAFFT.fas.hmm	HELAN_XRQ_v1.2.faa	14	HanXRQChr08g0233251, HanXRQChr04g0111681, HanXRQChr11g0333701, HanXRQChr04g0111691, HanXRQChr10g0287241, HanXRQChr14g0443161, HanXRQChr05g0145111, HanXRQChr14g0455451, HanXRQChr13g0409021, HanXRQChr14g0433411, HanXRQChr14g0455461, HanXRQChr04g0111701, HanXRQChr05g0145121, HanXRQChr07g0194511
OG-GELP-C10h_MAFFT.fas.hmm	HELAN_XRQ_v1.2.faa	3	HanXRQChr09g0256971, HanXRQChr05g0139591, HanXRQChr07g0192561
OG-GELP-C1a_MAFFT.fas.hmm	HELAN_XRQ_v1.2.faa	2	HanXRQChr15g0496391, HanXRQChr15g0484671
OG-GELP-C1b_MAFFT.fas.hmm	HELAN_XRQ_v1.2.faa	5	HanXRQChr10g0316971, HanXRQChr15g0493561, HanXRQChr10g0316981, HanXRQChr17g0534911, HanXRQChr09g0252851
OG-GELP-C2a_MAFFT.fas.hmm	HELAN_XRQ_v1.2.faa	6	HanXRQChr08g0222091, HanXRQChr08g0222071, HanXRQChr11g0331541, HanXRQChr12g0370491, HanXRQChr11g0331551, HanXRQChr08g0222101
OG-GELP-C2b_MAFFT.fas.hmm	HELAN_XRQ_v1.2.faa	2	HanXRQChr02g0036021, HanXRQChr02g0036011
OG-GELP-C2c_MAFFT.fas.hmm	HELAN_XRQ_v1.2.faa	0
OG-GELP-C3_MAFFT.fas.hmm	HELAN_XRQ_v1.2.faa	4	HanXRQChr02g0051441, HanXRQChr08g0217821, HanXRQChr02g0051281, HanXRQChr13g0401951
OG-GELP-C4a_MAFFT.fas.hmm	HELAN_XRQ_v1.2.faa	1	HanXRQChr09g0258741
OG-GELP-C4b_MAFFT.fas.hmm	HELAN_XRQ_v1.2.faa	3	HanXRQChr06g0168051, HanXRQChr05g0136321, HanXRQChr06g0168061
OG-GELP-C4c_MAFFT.fas.hmm	HELAN_XRQ_v1.2.faa	1	HanXRQChr06g0170471
OG-GELP-C4d_MAFFT.fas.hmm	HELAN_XRQ_v1.2.faa	6	HanXRQChr09g0272831, HanXRQChr05g0154761, HanXRQChr05g0154801, HanXRQChr08g0207281, HanXRQChr12g0372111, HanXRQChr16g0529381
OG-GELP-C4e_MAFFT.fas.hmm	HELAN_XRQ_v1.2.faa	6	HanXRQChr10g0310211, HanXRQChr12g0371961, HanXRQChr08g0208321, HanXRQChr12g0385791, HanXRQChr12g0371971, HanXRQChr08g0208331
OG-GELP-C4f_MAFFT.fas.hmm	HELAN_XRQ_v1.2.faa	3	HanXRQChr08g0208361, HanXRQChr15g0475241, HanXRQChr14g0451151
OG-GELP-C4g_MAFFT.fas.hmm	HELAN_XRQ_v1.2.faa	0
OG-GELP-C4h_MAFFT.fas.hmm	HELAN_XRQ_v1.2.faa	19	HanXRQChr15g0490611, HanXRQChr16g0527501, HanXRQChr03g0090041, HanXRQChr04g0116651, HanXRQChr16g0525911, HanXRQChr16g0525861, HanXRQChr15g0490591, HanXRQChr03g0089981, HanXRQChr17g0564281, HanXRQChr07g0186901, HanXRQChr15g0482171, HanXRQChr01g0004931, HanXRQChr03g0090061, HanXRQChr01g0004911, HanXRQChr03g0089991, HanXRQChr12g0374841, HanXRQChr03g0090021, HanXRQChr17g0564291, HanXRQChr16g0526021
OG-GELP-C4i_MAFFT.fas.hmm	HELAN_XRQ_v1.2.faa	1	HanXRQChr04g0116631
OG-GELP-C4Y_MAFFT.fas.hmm	HELAN_XRQ_v1.2.faa	0
OG-GELP-C5a_MAFFT.fas.hmm	HELAN_XRQ_v1.2.faa	0
OG-GELP-C5b_MAFFT.fas.hmm	HELAN_XRQ_v1.2.faa	2	HanXRQChr03g0094021, HanXRQChr09g0277191
OG-GELP-C6a_MAFFT.fas.hmm	HELAN_XRQ_v1.2.faa	2	HanXRQChr05g0146021, HanXRQChr05g0146031
OG-GELP-C6b_MAFFT.fas.hmm	HELAN_XRQ_v1.2.faa	3	HanXRQChr14g0448341, HanXRQChr05g0153221, HanXRQChr07g0199951
OG-GELP-C6c_MAFFT.fas.hmm	HELAN_XRQ_v1.2.faa	1	HanXRQChr16g0504051
OG-GELP-C7a_MAFFT.fas.hmm	HELAN_XRQ_v1.2.faa	1	HanXRQChr09g0267051
OG-GELP-C7b_MAFFT.fas.hmm	HELAN_XRQ_v1.2.faa	21	HanXRQChr14g0448351, HanXRQChr17g0563601, HanXRQChr16g0519501, HanXRQChr16g0520201, HanXRQChr14g0448381, HanXRQChr03g0091361, HanXRQChr15g0491441, HanXRQChr14g0448411, HanXRQChr16g0519461, HanXRQChr16g0504391, HanXRQChr01g0005901, HanXRQChr04g0113421, HanXRQChr06g0170151, HanXRQChr03g0091371, HanXRQChr16g0520181, HanXRQChr17g0563641, HanXRQChr11g0344081, HanXRQChr14g0448401, HanXRQChr16g0519471, …
OG-GELP-C7c_MAFFT.fas.hmm	HELAN_XRQ_v1.2.faa	2	HanXRQChr05g0151011, HanXRQChr09g0267061
OG-GELP-C7d_MAFFT.fas.hmm	HELAN_XRQ_v1.2.faa	3	HanXRQChr02g0039251, HanXRQChr12g0381761, HanXRQChr09g0266891
OG-GELP-C7e_MAFFT.fas.hmm	HELAN_XRQ_v1.2.faa	0
OG-GELP-C7f_MAFFT.fas.hmm	HELAN_XRQ_v1.2.faa	0
OG-GELP-C7g_MAFFT.fas.hmm	HELAN_XRQ_v1.2.faa	0
OG-GELP-C7h_MAFFT.fas.hmm	HELAN_XRQ_v1.2.faa	0
OG-GELP-C8a_MAFFT.fas.hmm	HELAN_XRQ_v1.2.faa	5	HanXRQChr15g0481331, HanXRQChr04g0113431, HanXRQChr09g0248761, HanXRQChr04g0116941, HanXRQChr11g0343881
OG-GELP-C8b_MAFFT.fas.hmm	HELAN_XRQ_v1.2.faa	3	HanXRQChr04g0126811, HanXRQChr03g0076831, HanXRQChr16g0508211
OG-GELP-C8c_MAFFT.fas.hmm	HELAN_XRQ_v1.2.faa	3	HanXRQChr04g0116931, HanXRQChr08g0214001, HanXRQChr07g0205961
OG-GELP-C8d_MAFFT.fas.hmm	HELAN_XRQ_v1.2.faa	0
OG-GELP-C8e_MAFFT.fas.hmm	HELAN_XRQ_v1.2.faa	2	HanXRQChr05g0132411, HanXRQChr08g0228591
OG-GELP-C8f_MAFFT.fas.hmm	HELAN_XRQ_v1.2.faa	11	HanXRQChr05g0158701, HanXRQChr06g0184571, HanXRQChr05g0145291, HanXRQChr14g0429731, HanXRQChr06g0183891, HanXRQChr08g0209441, HanXRQChr14g0429761, HanXRQChr14g0429801, HanXRQChr14g0429721, HanXRQChr06g0183901, HanXRQChr06g0183571
OG-GELP-C9a_MAFFT.fas.hmm	HELAN_XRQ_v1.2.faa	1	HanXRQChr09g0276071
OG-GELP-C9b_MAFFT.fas.hmm	HELAN_XRQ_v1.2.faa	3	HanXRQChr01g0016581, HanXRQChr01g0016551, HanXRQChr13g0396871
OG-GELP-C10a_MAFFT.fas.hmm	HORVU_IBSC_v2.0.faa	1	HORVU5Hr1G045330.2
OG-GELP-C10b_MAFFT.fas.hmm	HORVU_IBSC_v2.0.faa	1	HORVU1Hr1G064460.2
OG-GELP-C10c_MAFFT.fas.hmm	HORVU_IBSC_v2.0.faa	0
OG-GELP-C10d_MAFFT.fas.hmm	HORVU_IBSC_v2.0.faa	1	HORVU7Hr1G038400.3
OG-GELP-C10e_MAFFT.fas.hmm	HORVU_IBSC_v2.0.faa	2	HORVU7Hr1G041690.2, HORVU6Hr1G073530.1
OG-GELP-C10f_MAFFT.fas.hmm	HORVU_IBSC_v2.0.faa	5	HORVU5Hr1G110300.1, HORVU5Hr1G110050.1, HORVU5Hr1G026030.2, HORVU1Hr1G087830.1, HORVU5Hr1G110140.1
OG-GELP-C10g_MAFFT.fas.hmm	HORVU_IBSC_v2.0.faa	6	HORVU6Hr1G090370.2, HORVU6Hr1G090390.3, HORVU2Hr1G087830.2, HORVU6Hr1G057590.4, HORVU1Hr1G038730.1, HORVU5Hr1G068460.5
OG-GELP-C10h_MAFFT.fas.hmm	HORVU_IBSC_v2.0.faa	14	HORVU7Hr1G118940.1, HORVU6Hr1G013030.1, HORVU6Hr1G076740.2, HORVU6Hr1G064580.2, HORVU7Hr1G084110.1, HORVU6Hr1G076660.4, HORVU4Hr1G083820.2, HORVU2Hr1G096260.1, HORVU7Hr1G119020.1, HORVU6Hr1G064610.10, HORVU7Hr1G119060.1, HORVU6Hr1G076730.3, HORVU5Hr1G097040.1, HORVU7Hr1G119150.1
OG-GELP-C1a_MAFFT.fas.hmm	HORVU_IBSC_v2.0.faa	4	HORVU2Hr1G035680.2, HORVU3Hr1G033390.1, HORVU3Hr1G072070.2, HORVU3Hr1G060640.2
OG-GELP-C1b_MAFFT.fas.hmm	HORVU_IBSC_v2.0.faa	4	HORVU4Hr1G080430.1, HORVU5Hr1G012860.3, HORVU3Hr1G039760.1, HORVU3Hr1G068280.1
OG-GELP-C2a_MAFFT.fas.hmm	HORVU_IBSC_v2.0.faa	1	HORVU4Hr1G027030.1
OG-GELP-C2b_MAFFT.fas.hmm	HORVU_IBSC_v2.0.faa	2	HORVU7Hr1G007590.1, HORVU7Hr1G044660.1
OG-GELP-C2c_MAFFT.fas.hmm	HORVU_IBSC_v2.0.faa	3	HORVU7Hr1G024190.1, HORVU3Hr1G028210.3, HORVU3Hr1G036590.2
OG-GELP-C3_MAFFT.fas.hmm	HORVU_IBSC_v2.0.faa	2	HORVU4Hr1G001420.8, HORVU7Hr1G117770.1
OG-GELP-C4a_MAFFT.fas.hmm	HORVU_IBSC_v2.0.faa	1	HORVU1Hr1G061820.1
OG-GELP-C4b_MAFFT.fas.hmm	HORVU_IBSC_v2.0.faa	5	HORVU1Hr1G023510.2, HORVU2Hr1G101510.2, HORVU1Hr1G010670.1, HORVU6Hr1G009850.2, HORVU1Hr1G016500.2
OG-GELP-C4c_MAFFT.fas.hmm	HORVU_IBSC_v2.0.faa	1	HORVU7Hr1G025320.1
OG-GELP-C4d_MAFFT.fas.hmm	HORVU_IBSC_v2.0.faa	1	HORVU5Hr1G096250.2
OG-GELP-C4e_MAFFT.fas.hmm	HORVU_IBSC_v2.0.faa	0
OG-GELP-C4f_MAFFT.fas.hmm	HORVU_IBSC_v2.0.faa	0
OG-GELP-C4g_MAFFT.fas.hmm	HORVU_IBSC_v2.0.faa	5	HORVU6Hr1G053960.1, HORVU7Hr1G098580.5, HORVU3Hr1G024970.12, HORVU7Hr1G098600.2, HORVU1Hr1G061910.1
OG-GELP-C4h_MAFFT.fas.hmm	HORVU_IBSC_v2.0.faa	18	HORVU3Hr1G008280.1, HORVU2Hr1G025810.1, HORVU3Hr1G055350.1, HORVU7Hr1G111940.1, HORVU3Hr1G010920.1, HORVU6Hr1G069910.1, HORVU2Hr1G025800.2, HORVU3Hr1G055330.3, HORVU3Hr1G058530.2, HORVU7Hr1G111930.1, HORVU7Hr1G111870.1, HORVU1Hr1G019530.3, HORVU7Hr1G111720.1, HORVU3Hr1G066310.1, HORVU3Hr1G058440.9, HORVU7Hr1G111890.1, HORVU2Hr1G025860.2, HORVU3Hr1G058610.2
OG-GELP-C4i_MAFFT.fas.hmm	HORVU_IBSC_v2.0.faa	0
OG-GELP-C4Y_MAFFT.fas.hmm	HORVU_IBSC_v2.0.faa	34	HORVU3Hr1G028020.4, HORVU2Hr1G003720.3, HORVU5Hr1G061880.5, HORVU7Hr1G079810.12, HORVU7Hr1G024240.1, HORVU3Hr1G116910.1, HORVU2Hr1G122330.1, HORVU6Hr1G013700.3, HORVU3Hr1G028080.1, HORVU3Hr1G028050.2, HORVU3Hr1G028000.2, HORVU1Hr1G066090.2, HORVU7Hr1G024670.2, HORVU5Hr1G061860.2, HORVU7Hr1G063430.1, HORVU3Hr1G027990.1, HORVU1Hr1G084390.7, HORVU1Hr1G029460.3, HORVU7Hr1G024250.6, HORVU1Hr1G002220.2…
OG-GELP-C5a_MAFFT.fas.hmm	HORVU_IBSC_v2.0.faa	0
OG-GELP-C5b_MAFFT.fas.hmm	HORVU_IBSC_v2.0.faa	0
OG-GELP-C6a_MAFFT.fas.hmm	HORVU_IBSC_v2.0.faa	1	HORVU4Hr1G053190.4
OG-GELP-C6b_MAFFT.fas.hmm	HORVU_IBSC_v2.0.faa	0
OG-GELP-C6c_MAFFT.fas.hmm	HORVU_IBSC_v2.0.faa	1	HORVU2Hr1G094330.1
OG-GELP-C7a_MAFFT.fas.hmm	HORVU_IBSC_v2.0.faa	1	HORVU3Hr1G015710.1
OG-GELP-C7b_MAFFT.fas.hmm	HORVU_IBSC_v2.0.faa	3	HORVU3Hr1G071400.7, HORVU3Hr1G069070.3, HORVU1Hr1G076300.2
OG-GELP-C7c_MAFFT.fas.hmm	HORVU_IBSC_v2.0.faa	2	HORVU1Hr1G064020.1, HORVU7Hr1G076290.2
OG-GELP-C7d_MAFFT.fas.hmm	HORVU_IBSC_v2.0.faa	0
OG-GELP-C7e_MAFFT.fas.hmm	HORVU_IBSC_v2.0.faa	0
OG-GELP-C7f_MAFFT.fas.hmm	HORVU_IBSC_v2.0.faa	0
OG-GELP-C7g_MAFFT.fas.hmm	HORVU_IBSC_v2.0.faa	1	HORVU7Hr1G088280.4
OG-GELP-C7h_MAFFT.fas.hmm	HORVU_IBSC_v2.0.faa	0
OG-GELP-C8a_MAFFT.fas.hmm	HORVU_IBSC_v2.0.faa	2	HORVU7Hr1G000470.1, HORVU0Hr1G014960.1
OG-GELP-C8b_MAFFT.fas.hmm	HORVU_IBSC_v2.0.faa	8	HORVU6Hr1G035210.2, HORVU3Hr1G001200.2, HORVU0Hr1G012230.2, HORVU6Hr1G035230.1, HORVU3Hr1G089960.1, HORVU7Hr1G092040.2, HORVU0Hr1G012390.2, HORVU5Hr1G049650.2
OG-GELP-C8c_MAFFT.fas.hmm	HORVU_IBSC_v2.0.faa	0
OG-GELP-C8d_MAFFT.fas.hmm	HORVU_IBSC_v2.0.faa	2	HORVU1Hr1G070790.1, HORVU3Hr1G087670.3
OG-GELP-C8e_MAFFT.fas.hmm	HORVU_IBSC_v2.0.faa	1	HORVU3Hr1G088120.3
OG-GELP-C8f_MAFFT.fas.hmm	HORVU_IBSC_v2.0.faa	9	HORVU5Hr1G124980.5, HORVU5Hr1G125000.2, HORVU2Hr1G107400.3, HORVU6Hr1G018750.1, HORVU1Hr1G036440.1, HORVU2Hr1G068430.1, HORVU7Hr1G083440.4, HORVU7Hr1G083530.2, HORVU6Hr1G001510.1
OG-GELP-C9a_MAFFT.fas.hmm	HORVU_IBSC_v2.0.faa	7	HORVU7Hr1G021460.20, HORVU7Hr1G021620.3, HORVU7Hr1G021580.1, HORVU0Hr1G019420.1, HORVU7Hr1G021310.7, HORVU7Hr1G021630.2, HORVU2Hr1G002340.1
OG-GELP-C9b_MAFFT.fas.hmm	HORVU_IBSC_v2.0.faa	2	HORVU4Hr1G004100.1, HORVU1Hr1G065930.2
OG-GELP-C10a_MAFFT.fas.hmm	IPOTF_NSP306.faa	0
OG-GELP-C10b_MAFFT.fas.hmm	IPOTF_NSP306.faa	2	itf12g17460.t1, itf08g07960.t1
OG-GELP-C10c_MAFFT.fas.hmm	IPOTF_NSP306.faa	0
OG-GELP-C10d_MAFFT.fas.hmm	IPOTF_NSP306.faa	1	itf02g03690.t1
OG-GELP-C10e_MAFFT.fas.hmm	IPOTF_NSP306.faa	2	itf05g22720.t1, itf03g04440.t1
OG-GELP-C10f_MAFFT.fas.hmm	IPOTF_NSP306.faa	1	itf05g26050.t2
OG-GELP-C10g_MAFFT.fas.hmm	IPOTF_NSP306.faa	7	itf14g17530.t1, itf06g19930.t1, itf12g21630.t1, itf03g16580.t1, itf04g22900.t1, itf06g19920.t1, itf02g09270.t1
OG-GELP-C10h_MAFFT.fas.hmm	IPOTF_NSP306.faa	4	itf12g02460.t1, itf08g15440.t1, itf12g02470.t1, itf05g23540.t1
OG-GELP-C1a_MAFFT.fas.hmm	IPOTF_NSP306.faa	2	itf02g13880.t1, itf01g21580.t1
OG-GELP-C1b_MAFFT.fas.hmm	IPOTF_NSP306.faa	5	itf12g17470.t1, itf12g26110.t1, itf12g26090.t1, itf12g26120.t1, itf10g16200.t3
OG-GELP-C2a_MAFFT.fas.hmm	IPOTF_NSP306.faa	3	itf12g10950.t1, itf15g07090.t1, itf05g02940.t1
OG-GELP-C2b_MAFFT.fas.hmm	IPOTF_NSP306.faa	1	itf11g20410.t1
OG-GELP-C2c_MAFFT.fas.hmm	IPOTF_NSP306.faa	1	itf10g19580.t1
OG-GELP-C3_MAFFT.fas.hmm	IPOTF_NSP306.faa	14	itf12g21090.t1, itf12g21120.t1, itf00g45920.t1, itf09g13700.t1, itf15g01210.t1, itf00g31590.t1, itf09g13750.t1, itf12g21140.t1, itf12g21150.t1, itf03g17070.t1, itf15g01200.t1, itf15g01220.t2, itf12g21080.t1, itf12g21130.t1
OG-GELP-C4a_MAFFT.fas.hmm	IPOTF_NSP306.faa	2	itf14g06470.t1, itf15g11520.t1
OG-GELP-C4b_MAFFT.fas.hmm	IPOTF_NSP306.faa	10	itf12g17490.t1, itf01g00790.t1, itf11g16940.t1, itf01g00770.t1, itf06g01110.t1, itf01g00780.t1, itf12g17590.t1, itf01g00760.t1, itf15g14170.t1, itf00g05240.t1
OG-GELP-C4c_MAFFT.fas.hmm	IPOTF_NSP306.faa	3	itf04g00670.t1, itf04g00690.t1, itf04g00680.t1
OG-GELP-C4d_MAFFT.fas.hmm	IPOTF_NSP306.faa	6	itf11g19440.t1, itf07g04070.t1, itf11g19390.t1, itf11g19530.t1, itf08g17650.t1, itf07g04060.t1
OG-GELP-C4e_MAFFT.fas.hmm	IPOTF_NSP306.faa	2	itf14g05300.t1, itf14g05290.t1
OG-GELP-C4f_MAFFT.fas.hmm	IPOTF_NSP306.faa	4	itf05g24970.t1, itf05g24680.t1, itf07g04310.t1, itf07g04320.t1
OG-GELP-C4g_MAFFT.fas.hmm	IPOTF_NSP306.faa	15	itf05g00850.t1, itf05g20530.t1, itf10g13990.t1, itf10g14000.t1, itf05g20630.t1, itf05g20590.t1, itf05g20600.t1, itf05g20550.t1, itf05g20540.t1, itf06g27080.t2, itf05g20560.t1, itf05g20580.t1, itf10g13980.t1, itf05g26720.t1, itf05g20520.t1
OG-GELP-C4h_MAFFT.fas.hmm	IPOTF_NSP306.faa	25	itf09g07190.t1, itf09g07310.t1, itf10g19560.t1, itf01g05510.t1, itf09g07320.t1, itf09g07210.t1, itf10g02410.t1, itf10g02390.t1, itf10g19540.t1, itf09g07280.t1, itf09g07260.t1, itf09g07240.t1, itf01g05490.t1, itf09g07250.t1, itf09g07290.t1, itf01g05480.t1, itf01g05600.t1, itf15g17910.t1, itf01g05530.t1, itf09g07200.t1, itf04g21850.t1, itf09g07180.t1, itf09g07270.t1, itf09g07330.t1, itf09g07300.t1
OG-GELP-C4i_MAFFT.fas.hmm	IPOTF_NSP306.faa	0
OG-GELP-C4Y_MAFFT.fas.hmm	IPOTF_NSP306.faa	1	itf09g07340.t1
OG-GELP-C5a_MAFFT.fas.hmm	IPOTF_NSP306.faa	1	itf11g07870.t1
OG-GELP-C5b_MAFFT.fas.hmm	IPOTF_NSP306.faa	13	itf09g17230.t1, itf09g17140.t1, itf09g17200.t1, itf09g17110.t1, itf09g17050.t1, itf09g17090.t1, itf09g17240.t1, itf09g17260.t1, itf06g18350.t1, itf09g17010.t1, itf09g17020.t1, itf09g17150.t1, itf09g17220.t1
OG-GELP-C6a_MAFFT.fas.hmm	IPOTF_NSP306.faa	1	itf01g35950.t2
OG-GELP-C6b_MAFFT.fas.hmm	IPOTF_NSP306.faa	1	itf12g05410.t1
OG-GELP-C6c_MAFFT.fas.hmm	IPOTF_NSP306.faa	1	itf10g16500.t1
OG-GELP-C7a_MAFFT.fas.hmm	IPOTF_NSP306.faa	1	itf14g06510.t1
OG-GELP-C7b_MAFFT.fas.hmm	IPOTF_NSP306.faa	4	itf10g03200.t1, itf01g06530.t1, itf01g06520.t1, itf10g18570.t1
OG-GELP-C7c_MAFFT.fas.hmm	IPOTF_NSP306.faa	3	itf04g22010.t1, itf04g22000.t1, itf14g06500.t1
OG-GELP-C7d_MAFFT.fas.hmm	IPOTF_NSP306.faa	2	itf04g22660.t1, itf06g20840.t1
OG-GELP-C7e_MAFFT.fas.hmm	IPOTF_NSP306.faa	0
OG-GELP-C7f_MAFFT.fas.hmm	IPOTF_NSP306.faa	1	itf05g16770.t1
OG-GELP-C7g_MAFFT.fas.hmm	IPOTF_NSP306.faa	1	itf13g11020.t1
OG-GELP-C7h_MAFFT.fas.hmm	IPOTF_NSP306.faa	0
OG-GELP-C8a_MAFFT.fas.hmm	IPOTF_NSP306.faa	0
OG-GELP-C8b_MAFFT.fas.hmm	IPOTF_NSP306.faa	2	itf09g07660.t1, itf02g10780.t1
OG-GELP-C8c_MAFFT.fas.hmm	IPOTF_NSP306.faa	3	itf10g19640.t1, itf10g19650.t1, itf01g05350.t1
OG-GELP-C8d_MAFFT.fas.hmm	IPOTF_NSP306.faa	1	itf03g14580.t1
OG-GELP-C8e_MAFFT.fas.hmm	IPOTF_NSP306.faa	3	itf04g28260.t1, itf03g22980.t1, itf04g28250.t1
OG-GELP-C8f_MAFFT.fas.hmm	IPOTF_NSP306.faa	2	itf06g21270.t1, itf01g35540.t1
OG-GELP-C9a_MAFFT.fas.hmm	IPOTF_NSP306.faa	1	itf02g05870.t1
OG-GELP-C9b_MAFFT.fas.hmm	IPOTF_NSP306.faa	2	itf15g00730.t1, itf07g20710.t1
OG-GELP-C10a_MAFFT.fas.hmm	IPOTF_Y22.faa	0
OG-GELP-C10b_MAFFT.fas.hmm	IPOTF_Y22.faa	2	Itr.Sc0000066.29, Itr.xfSc0000035.64
OG-GELP-C10c_MAFFT.fas.hmm	IPOTF_Y22.faa	0
OG-GELP-C10d_MAFFT.fas.hmm	IPOTF_Y22.faa	2	Itr.xfSc0000110.32, Itr.Sc0000051.53
OG-GELP-C10e_MAFFT.fas.hmm	IPOTF_Y22.faa	2	Itr.Sc0000000.410, Itr.Sc0000011.135
OG-GELP-C10f_MAFFT.fas.hmm	IPOTF_Y22.faa	1	Itr.Sc0000052.104
OG-GELP-C10g_MAFFT.fas.hmm	IPOTF_Y22.faa	9	Itr.Sc0000004.74, Itr.Sc0000004.73, Itr.Sc0000006.42, Itr.Sc0000200.9, Itr.xfSc0000955.4, Itr.Sc0000099.29, Itr.Sc0000099.30, Itr.Sc0000003.36, Itr.Sc0000006.41
OG-GELP-C10h_MAFFT.fas.hmm	IPOTF_Y22.faa	6	Itr.xfSc0000164.46, Itr.Sc0000000.345, Itr.xfSc0000545.5, Itr.xfSc0000164.45, Itr.Sc0000097.39, Itr.xfSc0000545.4
OG-GELP-C1a_MAFFT.fas.hmm	IPOTF_Y22.faa	2	Itr.xfSc0000475.2, Itr.Sc0000033.24
OG-GELP-C1b_MAFFT.fas.hmm	IPOTF_Y22.faa	6	Itr.Sc0000076.30, Itr.Sc0000076.32, Itr.Sc0000066.30, Itr.Sc0000076.31, Itr.Sc0000076.28, Itr.Sc0000035.103
OG-GELP-C2a_MAFFT.fas.hmm	IPOTF_Y22.faa	4	Itr.xfSc0001289.1, Itr.Sc0000085.14, Itr.xfSc0001707.4, Itr.xfSc0000214.27
OG-GELP-C2b_MAFFT.fas.hmm	IPOTF_Y22.faa	1	Itr.Sc0000149.23
OG-GELP-C2c_MAFFT.fas.hmm	IPOTF_Y22.faa	1	Itr.xfSc0000037.57
OG-GELP-C3_MAFFT.fas.hmm	IPOTF_Y22.faa	8	Itr.Sc0000053.39_Itr.Sc0000053.40, Itr.Sc0000053.38, Itr.xfSc0000735.8, Itr.Sc0000074.28.1, Itr.xfSc0000735.7, Itr.xfSc0000169.45, Itr.xfSc0000087.1, Itr.Sc0000006.182
OG-GELP-C4a_MAFFT.fas.hmm	IPOTF_Y22.faa	1	Itr.xfSc0000004.73
OG-GELP-C4b_MAFFT.fas.hmm	IPOTF_Y22.faa	3	Itr.Sc0000019.72, Itr.xfSc0000633.2, Itr.xfSc0000067.1
OG-GELP-C4c_MAFFT.fas.hmm	IPOTF_Y22.faa	1	Itr.Sc0000017.50
OG-GELP-C4d_MAFFT.fas.hmm	IPOTF_Y22.faa	7	Itr.Sc0000170.11, Itr.xfSc0000205.4, Itr.xfSc0000474.4, Itr.Sc0000004.14, Itr.Sc0000170.10, Itr.xfSc0000205.6, Itr.xfSc0000349.19
OG-GELP-C4e_MAFFT.fas.hmm	IPOTF_Y22.faa	2	Itr.Sc0000122.2, Itr.Sc0000122.3
OG-GELP-C4f_MAFFT.fas.hmm	IPOTF_Y22.faa	4	Itr.Sc0000000.201, Itr.Sc0000000.238, Itr.Sc0000028.8, Itr.Sc0000028.9
OG-GELP-C4g_MAFFT.fas.hmm	IPOTF_Y22.faa	16	Itr.xfSc0000033.106, Itr.xfSc0000038.18, Itr.xfSc0000033.103, Itr.xfSc0000033.109, Itr.Sc0000015.28, Itr.xfSc0000212.16, Itr.xfSc0000033.111, Itr.xfSc0000007.141, Itr.Sc0000052.45, Itr.xfSc0000033.108, Itr.xfSc0000033.110, Itr.xfSc0000033.104, Itr.xfSc0000033.107, Itr.xfSc0000033.100, Itr.Sc0000015.29, Itr.xfSc0000033.105
OG-GELP-C4h_MAFFT.fas.hmm	IPOTF_Y22.faa	18	Itr.Sc0000041.91, Itr.Sc0000060.29, Itr.Sc0000041.94, Itr.xfSc0000733.1, Itr.xfSc0000037.60, Itr.Sc0000041.93, Itr.Sc0000041.98, Itr.Sc0000079.1, Itr.xfSc0000446.3, Itr.xfSc0000124.21, Itr.xfSc0000514.16, Itr.Sc0000051.2, Itr.Sc0000009.196, Itr.Sc0000060.33, Itr.Sc0000079.2, Itr.Sc0000041.92, Itr.Sc0000009.197, Itr.Sc0000041.97
OG-GELP-C4i_MAFFT.fas.hmm	IPOTF_Y22.faa	0
OG-GELP-C4Y_MAFFT.fas.hmm	IPOTF_Y22.faa	1	Itr.Sc0000079.4
OG-GELP-C5a_MAFFT.fas.hmm	IPOTF_Y22.faa	1	Itr.Sc0000080.36
OG-GELP-C5b_MAFFT.fas.hmm	IPOTF_Y22.faa	11	Itr.xfSc0000058.34, Itr.xfSc0000539.4, Itr.xfSc0000058.40, Itr.xfSc0000058.36, Itr.xfSc0000058.46, Itr.xfSc0000058.42, Itr.xfSc0000539.5, Itr.xfSc0000058.47, Itr.xfSc0000058.32.2, Itr.xfSc0000058.37, Itr.Sc0000002.142
OG-GELP-C6a_MAFFT.fas.hmm	IPOTF_Y22.faa	0
OG-GELP-C6b_MAFFT.fas.hmm	IPOTF_Y22.faa	1	Itr.xfSc0000387.8
OG-GELP-C6c_MAFFT.fas.hmm	IPOTF_Y22.faa	1	Itr.Sc0000035.63
OG-GELP-C7a_MAFFT.fas.hmm	IPOTF_Y22.faa	1	Itr.xpSc0079053.14
OG-GELP-C7b_MAFFT.fas.hmm	IPOTF_Y22.faa	3	Itr.xfSc0000259.23, Itr.xfSc0000126.26, Itr.Sc0000100.41
OG-GELP-C7c_MAFFT.fas.hmm	IPOTF_Y22.faa	2	Itr.xfSc0000384.8, Itr.xfSc0000384.7
OG-GELP-C7d_MAFFT.fas.hmm	IPOTF_Y22.faa	1	Itr.xfSc0000031.24
OG-GELP-C7e_MAFFT.fas.hmm	IPOTF_Y22.faa	0
OG-GELP-C7f_MAFFT.fas.hmm	IPOTF_Y22.faa	2	Itr.xfSc0000044.47, Itr.xfSc0000044.43
OG-GELP-C7g_MAFFT.fas.hmm	IPOTF_Y22.faa	1	Itr.xfSc0000011.72
OG-GELP-C7h_MAFFT.fas.hmm	IPOTF_Y22.faa	0
OG-GELP-C8a_MAFFT.fas.hmm	IPOTF_Y22.faa	0
OG-GELP-C8b_MAFFT.fas.hmm	IPOTF_Y22.faa	2	Itr.Sc0000024.159, Itr.Sc0000079.37
OG-GELP-C8c_MAFFT.fas.hmm	IPOTF_Y22.faa	3	Itr.xfSc0000037.50, Itr.Sc0000041.86, Itr.Sc0000090.68
OG-GELP-C8d_MAFFT.fas.hmm	IPOTF_Y22.faa	1	Itr.Sc0000007.193
OG-GELP-C8e_MAFFT.fas.hmm	IPOTF_Y22.faa	2	Itr.xfSc0000074.54, Itr.xfSc0000077.33
OG-GELP-C8f_MAFFT.fas.hmm	IPOTF_Y22.faa	3	Itr.Sc0000078.16, Itr.xfSc0000001.20, Itr.Sc0000008.107
OG-GELP-C9a_MAFFT.fas.hmm	IPOTF_Y22.faa	1	Itr.Sc0000017.171
OG-GELP-C9b_MAFFT.fas.hmm	IPOTF_Y22.faa	2	Itr.xfSc0000052.5, Itr.Sc0000053.86
OG-GELP-C10a_MAFFT.fas.hmm	IPOTR_NSP323.faa	0
OG-GELP-C10b_MAFFT.fas.hmm	IPOTR_NSP323.faa	2	itb08g08410.t1, itb12g18140.t1
OG-GELP-C10c_MAFFT.fas.hmm	IPOTR_NSP323.faa	0
OG-GELP-C10d_MAFFT.fas.hmm	IPOTR_NSP323.faa	1	itb02g16480.t1
OG-GELP-C10e_MAFFT.fas.hmm	IPOTR_NSP323.faa	2	itb05g23390.t1, itb03g04460.t2
OG-GELP-C10f_MAFFT.fas.hmm	IPOTR_NSP323.faa	1	itb05g26770.t1
OG-GELP-C10g_MAFFT.fas.hmm	IPOTR_NSP323.faa	7	itb14g19230.t1, itb06g18300.t1, itb02g04610.t1, itb12g21950.t1, itb06g18310.t1, itb04g26110.t1, itb03g17380.t1
OG-GELP-C10h_MAFFT.fas.hmm	IPOTR_NSP323.faa	4	itb12g02580.t2, itb12g02570.t1, itb08g16420.t1, itb05g24280.t1
OG-GELP-C1a_MAFFT.fas.hmm	IPOTR_NSP323.faa	2	itb02g09330.t1, itb01g21000.t1
OG-GELP-C1b_MAFFT.fas.hmm	IPOTR_NSP323.faa	6	itb12g26490.t1, itb12g26540.t1, itb12g18150.t1, itb12g26470.t1, itb10g16340.t2, itb12g26500.t1
OG-GELP-C2a_MAFFT.fas.hmm	IPOTR_NSP323.faa	3	itb05g02680.t1, itb12g11090.t1, itb15g07420.t1
OG-GELP-C2b_MAFFT.fas.hmm	IPOTR_NSP323.faa	1	itb11g22100.t1
OG-GELP-C2c_MAFFT.fas.hmm	IPOTR_NSP323.faa	1	itb10g19630.t1
OG-GELP-C3_MAFFT.fas.hmm	IPOTR_NSP323.faa	13	itb15g01300.t2, itb15g01310.t1, itb09g14670.t1, itb12g21500.t1, itb15g01320.t1, itb09g14660.t1, itb12g21510.t1, itb12g21440.t1, itb12g21490.t1, itb03g17850.t1, itb12g21450.t1, itb03g17840.t1, itb12g21480.t2
OG-GELP-C4a_MAFFT.fas.hmm	IPOTR_NSP323.faa	2	itb14g06610.t1, itb15g11960.t1
OG-GELP-C4b_MAFFT.fas.hmm	IPOTR_NSP323.faa	4	itb11g19350.t1, itb12g18210.t1, itb15g14720.t1, itb12g18160.t1
OG-GELP-C4c_MAFFT.fas.hmm	IPOTR_NSP323.faa	4	itb04g00520.t1, itb04g00530.t1, itb04g00510.t1, itb04g00540.t1
OG-GELP-C4d_MAFFT.fas.hmm	IPOTR_NSP323.faa	6	itb07g04190.t1, itb11g18380.t1, itb07g04200.t1, itb11g18340.t1, itb08g13150.t1, itb11g18400.t1
OG-GELP-C4e_MAFFT.fas.hmm	IPOTR_NSP323.faa	2	itb14g05680.t2, itb14g05670.t1
OG-GELP-C4f_MAFFT.fas.hmm	IPOTR_NSP323.faa	4	itb05g25730.t1, itb07g04450.t1, itb07g04440.t1, itb05g25420.t1
OG-GELP-C4g_MAFFT.fas.hmm	IPOTR_NSP323.faa	14	itb05g21110.t1, itb05g21130.t1, itb05g21170.t1, itb05g21120.t1, itb05g00260.t1, itb05g21100.t1, itb10g14430.t1, itb05g21190.t1, itb05g21140.t1, itb05g21160.t1, itb05g27430.t1, itb06g13160.t1, itb05g21150.t1, itb05g27420.t1
OG-GELP-C4h_MAFFT.fas.hmm	IPOTR_NSP323.faa	27	itb10g02500.t1, itb09g07780.t1, itb09g07730.t1, itb10g19600.t1, itb09g07720.t1, itb09g07770.t1, itb09g07810.t1, itb01g06020.t1, itb01g06030.t1, itb09g07830.t1, itb09g07820.t1, itb09g07710.t1, itb10g02510.t1, itb01g06000.t1, itb09g07740.t1, itb09g07790.t1, itb09g07800.t1, itb10g02570.t1, itb10g02520.t1, itb10g19580.t1, itb15g18820.t1, itb09g07840.t1, itb01g05990.t1, itb10g02530.t1, itb01g06050.t1,…
OG-GELP-C4i_MAFFT.fas.hmm	IPOTR_NSP323.faa	0
OG-GELP-C4Y_MAFFT.fas.hmm	IPOTR_NSP323.faa	1	itb09g07870.t1
OG-GELP-C5a_MAFFT.fas.hmm	IPOTR_NSP323.faa	1	itb11g08300.t1
OG-GELP-C5b_MAFFT.fas.hmm	IPOTR_NSP323.faa	11	itb06g16830.t1, itb09g18010.t1, itb09g18120.t1, itb09g18080.t1, itb09g18130.t1, itb09g18020.t1, itb09g18090.t2, itb09g18030.t1, itb09g18150.t1, itb09g18160.t1, itb09g18140.t1
OG-GELP-C6a_MAFFT.fas.hmm	IPOTR_NSP323.faa	1	itb01g35820.t1
OG-GELP-C6b_MAFFT.fas.hmm	IPOTR_NSP323.faa	1	itb12g05720.t1
OG-GELP-C6c_MAFFT.fas.hmm	IPOTR_NSP323.faa	1	itb10g16650.t1
OG-GELP-C7a_MAFFT.fas.hmm	IPOTR_NSP323.faa	1	itb14g06680.t1
OG-GELP-C7b_MAFFT.fas.hmm	IPOTR_NSP323.faa	4	itb10g03430.t1, itb01g07100.t1, itb01g07110.t1, itb10g18920.t1
OG-GELP-C7c_MAFFT.fas.hmm	IPOTR_NSP323.faa	2	itb04g21360.t1, itb14g06670.t1
OG-GELP-C7d_MAFFT.fas.hmm	IPOTR_NSP323.faa	2	itb06g19290.t1, itb04g22340.t1
OG-GELP-C7e_MAFFT.fas.hmm	IPOTR_NSP323.faa	0
OG-GELP-C7f_MAFFT.fas.hmm	IPOTR_NSP323.faa	1	itb05g17330.t1
OG-GELP-C7g_MAFFT.fas.hmm	IPOTR_NSP323.faa	1	itb13g14560.t1
OG-GELP-C7h_MAFFT.fas.hmm	IPOTR_NSP323.faa	0
OG-GELP-C8a_MAFFT.fas.hmm	IPOTR_NSP323.faa	0
OG-GELP-C8b_MAFFT.fas.hmm	IPOTR_NSP323.faa	2	itb09g08290.t1, itb02g06190.t1
OG-GELP-C8c_MAFFT.fas.hmm	IPOTR_NSP323.faa	3	itb09g07670.t1, itb10g19710.t1, itb01g05870.t1
OG-GELP-C8d_MAFFT.fas.hmm	IPOTR_NSP323.faa	1	itb03g15200.t1
OG-GELP-C8e_MAFFT.fas.hmm	IPOTR_NSP323.faa	3	itb04g27710.t1, itb03g28710.t1, itb04g27700.t1
OG-GELP-C8f_MAFFT.fas.hmm	IPOTR_NSP323.faa	2	itb06g19780.t1, itb01g35360.t1
OG-GELP-C9a_MAFFT.fas.hmm	IPOTR_NSP323.faa	1	itb02g01110.t1
OG-GELP-C9b_MAFFT.fas.hmm	IPOTR_NSP323.faa	2	itb07g14120.t1, itb15g00770.t1
OG-GELP-C10a_MAFFT.fas.hmm	MAIZE_B73_v4.0.faa	1	Zm00001d052403
OG-GELP-C10b_MAFFT.fas.hmm	MAIZE_B73_v4.0.faa	1	Zm00001d015960
OG-GELP-C10c_MAFFT.fas.hmm	MAIZE_B73_v4.0.faa	0
OG-GELP-C10d_MAFFT.fas.hmm	MAIZE_B73_v4.0.faa	1	Zm00001d044821
OG-GELP-C10e_MAFFT.fas.hmm	MAIZE_B73_v4.0.faa	3	Zm00001d045647, Zm00001d051791, Zm00001d037336
OG-GELP-C10f_MAFFT.fas.hmm	MAIZE_B73_v4.0.faa	1	Zm00001d033079
OG-GELP-C10g_MAFFT.fas.hmm	MAIZE_B73_v4.0.faa	7	Zm00001d031855, Zm00001d032788, Zm00001d003085, Zm00001d051923, Zm00001d018474, Zm00001d025818, Zm00001d051110
OG-GELP-C10h_MAFFT.fas.hmm	MAIZE_B73_v4.0.faa	14	Zm00001d014818, Zm00001d014819, Zm00001d014820, Zm00001d046850, Zm00001d026134, Zm00001d011269, Zm00001d014817, Zm00001d023984, Zm00001d026133, Zm00001d002675, Zm00001d051419, Zm00001d051418, Zm00001d019985, Zm00001d017989
OG-GELP-C1a_MAFFT.fas.hmm	MAIZE_B73_v4.0.faa	6	Zm00001d011531, Zm00001d012738, Zm00001d043489, Zm00001d039618, Zm00001d021971, Zm00001d006720
OG-GELP-C1b_MAFFT.fas.hmm	MAIZE_B73_v4.0.faa	2	Zm00001d043616, Zm00001d053348
OG-GELP-C2a_MAFFT.fas.hmm	MAIZE_B73_v4.0.faa	2	Zm00001d026636, Zm00001d001800
OG-GELP-C2b_MAFFT.fas.hmm	MAIZE_B73_v4.0.faa	1	Zm00001d004270
OG-GELP-C2c_MAFFT.fas.hmm	MAIZE_B73_v4.0.faa	5	Zm00001d012495, Zm00001d036234, Zm00001d039370, Zm00001d030438, Zm00001d038183
OG-GELP-C3_MAFFT.fas.hmm	MAIZE_B73_v4.0.faa	1	Zm00001d039529
OG-GELP-C4a_MAFFT.fas.hmm	MAIZE_B73_v4.0.faa	3	Zm00001d031734, Zm00001d038143, Zm00001d004891
OG-GELP-C4b_MAFFT.fas.hmm	MAIZE_B73_v4.0.faa	5	Zm00001d040730, Zm00001d010825, Zm00001d040731, Zm00001d037556, Zm00001d040733
OG-GELP-C4c_MAFFT.fas.hmm	MAIZE_B73_v4.0.faa	1	Zm00001d045264
OG-GELP-C4d_MAFFT.fas.hmm	MAIZE_B73_v4.0.faa	1	Zm00001d034818
OG-GELP-C4e_MAFFT.fas.hmm	MAIZE_B73_v4.0.faa	1	Zm00001d021961
OG-GELP-C4f_MAFFT.fas.hmm	MAIZE_B73_v4.0.faa	0
OG-GELP-C4g_MAFFT.fas.hmm	MAIZE_B73_v4.0.faa	3	Zm00001d014596, Zm00001d017140, Zm00001d007351
OG-GELP-C4h_MAFFT.fas.hmm	MAIZE_B73_v4.0.faa	14	Zm00001d044465, Zm00001d044043, Zm00001d044050, Zm00001d033044, Zm00001d030720, Zm00001d011475, Zm00001d044040, Zm00001d030707, Zm00001d022309, Zm00001d044049, Zm00001d014244, Zm00001d044045, Zm00001d011334, Zm00001d044048
OG-GELP-C4i_MAFFT.fas.hmm	MAIZE_B73_v4.0.faa	0
OG-GELP-C4Y_MAFFT.fas.hmm	MAIZE_B73_v4.0.faa	23	Zm00001d008934, Zm00001d008928, Zm00001d008925, Zm00001d008929, Zm00001d039326, Zm00001d036238, Zm00001d010451, Zm00001d016130, Zm00001d036237, Zm00001d053425, Zm00001d008927, Zm00001d008630, Zm00001d037609, Zm00001d045302, Zm00001d039355, Zm00001d016031, Zm00001d010450, Zm00001d046136, Zm00001d037828, Zm00001d037025, Zm00001d038645, Zm00001d039368, Zm00001d036241
OG-GELP-C5a_MAFFT.fas.hmm	MAIZE_B73_v4.0.faa	0
OG-GELP-C5b_MAFFT.fas.hmm	MAIZE_B73_v4.0.faa	0
OG-GELP-C6a_MAFFT.fas.hmm	MAIZE_B73_v4.0.faa	1	Zm00001d047620
OG-GELP-C6b_MAFFT.fas.hmm	MAIZE_B73_v4.0.faa	1	Zm00001d022496
OG-GELP-C6c_MAFFT.fas.hmm	MAIZE_B73_v4.0.faa	1	Zm00001d026062
OG-GELP-C7a_MAFFT.fas.hmm	MAIZE_B73_v4.0.faa	1	Zm00001d040239
OG-GELP-C7b_MAFFT.fas.hmm	MAIZE_B73_v4.0.faa	3	Zm00001d038726, Zm00001d043458, Zm00001d043579
OG-GELP-C7c_MAFFT.fas.hmm	MAIZE_B73_v4.0.faa	3	Zm00001d035063, Zm00001d035056, Zm00001d038211
OG-GELP-C7d_MAFFT.fas.hmm	MAIZE_B73_v4.0.faa	0
OG-GELP-C7e_MAFFT.fas.hmm	MAIZE_B73_v4.0.faa	0
OG-GELP-C7f_MAFFT.fas.hmm	MAIZE_B73_v4.0.faa	0
OG-GELP-C7g_MAFFT.fas.hmm	MAIZE_B73_v4.0.faa	1	Zm00001d046254
OG-GELP-C7h_MAFFT.fas.hmm	MAIZE_B73_v4.0.faa	0
OG-GELP-C8a_MAFFT.fas.hmm	MAIZE_B73_v4.0.faa	1	Zm00001d035871
OG-GELP-C8b_MAFFT.fas.hmm	MAIZE_B73_v4.0.faa	8	Zm00001d046642, Zm00001d000061, Zm00001d036770, Zm00001d015636, Zm00001d053252, Zm00001d015637, Zm00001d019855, Zm00001d014487
OG-GELP-C8c_MAFFT.fas.hmm	MAIZE_B73_v4.0.faa	0
OG-GELP-C8d_MAFFT.fas.hmm	MAIZE_B73_v4.0.faa	2	Zm00001d038411, Zm00001d010584
OG-GELP-C8e_MAFFT.fas.hmm	MAIZE_B73_v4.0.faa	1	Zm00001d012476
OG-GELP-C8f_MAFFT.fas.hmm	MAIZE_B73_v4.0.faa	6	Zm00001d014308, Zm00001d014918, Zm00001d034917, Zm00001d022615, Zm00001d032888, Zm00001d018791
OG-GELP-C9a_MAFFT.fas.hmm	MAIZE_B73_v4.0.faa	2	Zm00001d011661, Zm00001d036175
OG-GELP-C9b_MAFFT.fas.hmm	MAIZE_B73_v4.0.faa	1	Zm00001d033522
OG-GELP-C10a_MAFFT.fas.hmm	MAIZE_CML247_v1.0.faa	1	Zm00006a020036
OG-GELP-C10b_MAFFT.fas.hmm	MAIZE_CML247_v1.0.faa	2	Zm00006a036153, Zm00006a011813
OG-GELP-C10c_MAFFT.fas.hmm	MAIZE_CML247_v1.0.faa	0
OG-GELP-C10d_MAFFT.fas.hmm	MAIZE_CML247_v1.0.faa	1	Zm00006a027506
OG-GELP-C10e_MAFFT.fas.hmm	MAIZE_CML247_v1.0.faa	3	Zm00006a028139, Zm00006a019576, Zm00006a026042
OG-GELP-C10f_MAFFT.fas.hmm	MAIZE_CML247_v1.0.faa	1	Zm00006a003976
OG-GELP-C10g_MAFFT.fas.hmm	MAIZE_CML247_v1.0.faa	6	Zm00006a006385, Zm00006a035635, Zm00006a013595, Zm00006a019687, Zm00006a003759, Zm00006a019156
OG-GELP-C10h_MAFFT.fas.hmm	MAIZE_CML247_v1.0.faa	13	Zm00006a011092, Zm00006a011090, Zm00006a013231, Zm00006a019352, Zm00006a035099, Zm00006a033612, Zm00006a019353, Zm00006a011093, Zm00006a006071, Zm00006a031100, Zm00006a035098, Zm00006a028838, Zm00006a011091
OG-GELP-C1a_MAFFT.fas.hmm	MAIZE_CML247_v1.0.faa	7	Zm00006a014020, Zm00006a024353, Zm00006a016530, Zm00006a008776, Zm00006a036096, Zm00006a023445, Zm00006a032453
OG-GELP-C1b_MAFFT.fas.hmm	MAIZE_CML247_v1.0.faa	2	Zm00006a020680, Zm00006a016633
OG-GELP-C2a_MAFFT.fas.hmm	MAIZE_CML247_v1.0.faa	2	Zm00006a035503, Zm00006a005352
OG-GELP-C2b_MAFFT.fas.hmm	MAIZE_CML247_v1.0.faa	1	Zm00006a007151
OG-GELP-C2c_MAFFT.fas.hmm	MAIZE_CML247_v1.0.faa	6	Zm00006a013816, Zm00006a025268, Zm00006a017843, Zm00006a002204, Zm00006a026667, Zm00006a024149
OG-GELP-C3_MAFFT.fas.hmm	MAIZE_CML247_v1.0.faa	1	Zm00006a013953
OG-GELP-C4a_MAFFT.fas.hmm	MAIZE_CML247_v1.0.faa	1	Zm00006a026597
OG-GELP-C4b_MAFFT.fas.hmm	MAIZE_CML247_v1.0.faa	5	Zm00006a014750, Zm00006a014749, Zm00006a014751, Zm00006a026178, Zm00006a022980
OG-GELP-C4c_MAFFT.fas.hmm	MAIZE_CML247_v1.0.faa	1	Zm00006a027830
OG-GELP-C4d_MAFFT.fas.hmm	MAIZE_CML247_v1.0.faa	1	Zm00006a005216
OG-GELP-C4e_MAFFT.fas.hmm	MAIZE_CML247_v1.0.faa	1	Zm00006a032447
OG-GELP-C4f_MAFFT.fas.hmm	MAIZE_CML247_v1.0.faa	0
OG-GELP-C4g_MAFFT.fas.hmm	MAIZE_CML247_v1.0.faa	3	Zm00006a009159, Zm00006a012592, Zm00006a010910
OG-GELP-C4h_MAFFT.fas.hmm	MAIZE_CML247_v1.0.faa	14	Zm00006a002352, Zm00006a016946, Zm00006a016950, Zm00006a010684, Zm00006a016948, Zm00006a023405, Zm00006a016949, Zm00006a003950, Zm00006a023321, Zm00006a032707, Zm00006a016943, Zm00006a017265, Zm00006a002358, Zm00006a016945
OG-GELP-C4i_MAFFT.fas.hmm	MAIZE_CML247_v1.0.faa	0
OG-GELP-C4Y_MAFFT.fas.hmm	MAIZE_CML247_v1.0.faa	23	Zm00006a021717, Zm00006a021530, Zm00006a022704, Zm00006a025270, Zm00006a011864, Zm00006a013802, Zm00006a021715, Zm00006a027863, Zm00006a013776, Zm00006a027862, Zm00006a022703, Zm00006a025808, Zm00006a026980, Zm00006a021718, Zm00006a025276, Zm00006a011925, Zm00006a025271, Zm00006a020726, Zm00006a021716, Zm00006a013813, Zm00006a028416, Zm00006a021722, Zm00006a026364
OG-GELP-C5a_MAFFT.fas.hmm	MAIZE_CML247_v1.0.faa	0
OG-GELP-C5b_MAFFT.fas.hmm	MAIZE_CML247_v1.0.faa	0
OG-GELP-C6a_MAFFT.fas.hmm	MAIZE_CML247_v1.0.faa	1	Zm00006a029425
OG-GELP-C6b_MAFFT.fas.hmm	MAIZE_CML247_v1.0.faa	1	Zm00006a032800
OG-GELP-C6c_MAFFT.fas.hmm	MAIZE_CML247_v1.0.faa	1	Zm00006a035053
OG-GELP-C7a_MAFFT.fas.hmm	MAIZE_CML247_v1.0.faa	1	Zm00006a014444
OG-GELP-C7b_MAFFT.fas.hmm	MAIZE_CML247_v1.0.faa	3	Zm00006a016596, Zm00006a016509, Zm00006a027042
OG-GELP-C7c_MAFFT.fas.hmm	MAIZE_CML247_v1.0.faa	3	Zm00006a024501, Zm00006a024494, Zm00006a026662
OG-GELP-C7d_MAFFT.fas.hmm	MAIZE_CML247_v1.0.faa	0
OG-GELP-C7e_MAFFT.fas.hmm	MAIZE_CML247_v1.0.faa	0
OG-GELP-C7f_MAFFT.fas.hmm	MAIZE_CML247_v1.0.faa	0
OG-GELP-C7g_MAFFT.fas.hmm	MAIZE_CML247_v1.0.faa	1	Zm00006a028353
OG-GELP-C7h_MAFFT.fas.hmm	MAIZE_CML247_v1.0.faa	0
OG-GELP-C8a_MAFFT.fas.hmm	MAIZE_CML247_v1.0.faa	1	Zm00006a025041
OG-GELP-C8b_MAFFT.fas.hmm	MAIZE_CML247_v1.0.faa	8	Zm00006a025620, Zm00006a010842, Zm00006a011639, Zm00006a020630, Zm00006a031046, Zm00006a002093, Zm00006a028709, Zm00006a011638
OG-GELP-C8c_MAFFT.fas.hmm	MAIZE_CML247_v1.0.faa	0
OG-GELP-C8d_MAFFT.fas.hmm	MAIZE_CML247_v1.0.faa	3	Zm00006a036359, Zm00006a022805, Zm00006a026808
OG-GELP-C8e_MAFFT.fas.hmm	MAIZE_CML247_v1.0.faa	1	Zm00006a024131
OG-GELP-C8f_MAFFT.fas.hmm	MAIZE_CML247_v1.0.faa	6	Zm00006a003824, Zm00006a011161, Zm00006a030342, Zm00006a010725, Zm00006a032947, Zm00006a005291
OG-GELP-C9a_MAFFT.fas.hmm	MAIZE_CML247_v1.0.faa	2	Zm00006a023547, Zm00006a025227
OG-GELP-C9b_MAFFT.fas.hmm	MAIZE_CML247_v1.0.faa	1	Zm00006a004301
OG-GELP-C10a_MAFFT.fas.hmm	MAIZE_Mo17_v1.0.faa	1	ZmMO1704t021105
OG-GELP-C10b_MAFFT.fas.hmm	MAIZE_Mo17_v1.0.faa	1	ZmMO1705t024710
OG-GELP-C10c_MAFFT.fas.hmm	MAIZE_Mo17_v1.0.faa	0
OG-GELP-C10d_MAFFT.fas.hmm	MAIZE_Mo17_v1.0.faa	2	ZmMO1709t038183, ZmMO1709t037265
OG-GELP-C10e_MAFFT.fas.hmm	MAIZE_Mo17_v1.0.faa	3	ZmMO1704t020679, ZmMO1709t037196, ZmMO1706t028369
OG-GELP-C10f_MAFFT.fas.hmm	MAIZE_Mo17_v1.0.faa	1	ZmMO1701t004339
OG-GELP-C10g_MAFFT.fas.hmm	MAIZE_Mo17_v1.0.faa	6	ZmMO1710t007552, ZmMO1701t003430, ZmMO1705t026598, ZmMO1704t020104, ZmMO1701t004132, ZmMO1704t020790
OG-GELP-C10h_MAFFT.fas.hmm	MAIZE_Mo17_v1.0.faa	13	ZmMO1710t007789, ZmMO1708t035435, ZmMO1705t023870, ZmMO1704t020372, ZmMO1705t023869, ZmMO1704t020371, ZmMO1702t008946, ZmMO1709t038338, ZmMO1710t006215, ZmMO1705t026191, ZmMO1705t023871, ZmMO1705t023872, ZmMO1710t007788
OG-GELP-C1a_MAFFT.fas.hmm	MAIZE_Mo17_v1.0.faa	7	ZmMO1707t032689, ZmMO1703t015978, ZmMO1708t036393, ZmMO1703t013523, ZmMO1708t035619, ZmMO1703t017331, ZmMO1708t036508
OG-GELP-C1b_MAFFT.fas.hmm	MAIZE_Mo17_v1.0.faa	3	ZmMO1704t021800, ZmMO1703t017425, ZmMO1703t014556
OG-GELP-C2a_MAFFT.fas.hmm	MAIZE_Mo17_v1.0.faa	2	ZmMO1702t008288, ZmMO1710t008195
OG-GELP-C2b_MAFFT.fas.hmm	MAIZE_Mo17_v1.0.faa	1	ZmMO1702t010316
OG-GELP-C2c_MAFFT.fas.hmm	MAIZE_Mo17_v1.0.faa	5	ZmMO1702t012499, ZmMO1701t002444, ZmMO1706t027547, ZmMO1703t013324, ZmMO1704t018622
OG-GELP-C3_MAFFT.fas.hmm	MAIZE_Mo17_v1.0.faa	3	ZmMO1702t012280, ZmMO1703t013452, ZmMO1703t015750
OG-GELP-C4a_MAFFT.fas.hmm	MAIZE_Mo17_v1.0.faa	5	ZmMO1702t012158, ZmMO1707t032142, ZmMO1706t028961, ZmMO1701t003956, ZmMO1710t007156
OG-GELP-C4b_MAFFT.fas.hmm	MAIZE_Mo17_v1.0.faa	6	ZmMO1703t014422, ZmMO1703t014421, ZmMO1703t014423, ZmMO1706t028517, ZmMO1703t014420, ZmMO1708t035120
OG-GELP-C4c_MAFFT.fas.hmm	MAIZE_Mo17_v1.0.faa	1	ZmMO1709t036903
OG-GELP-C4d_MAFFT.fas.hmm	MAIZE_Mo17_v1.0.faa	1	ZmMO1701t005584
OG-GELP-C4e_MAFFT.fas.hmm	MAIZE_Mo17_v1.0.faa	1	ZmMO1707t032684
OG-GELP-C4f_MAFFT.fas.hmm	MAIZE_Mo17_v1.0.faa	0
OG-GELP-C4g_MAFFT.fas.hmm	MAIZE_Mo17_v1.0.faa	3	ZmMO1705t023670, ZmMO1702t012769, ZmMO1705t025542
OG-GELP-C4h_MAFFT.fas.hmm	MAIZE_Mo17_v1.0.faa	18	ZmMO1703t013751, ZmMO1703t018067, ZmMO1703t017736, ZmMO1703t017727, ZmMO1701t002629, ZmMO1703t016678, ZmMO1703t017733, ZmMO1703t015873, ZmMO1703t016200, ZmMO1701t002621, ZmMO1701t004314, ZmMO1703t017730, ZmMO1703t017734, ZmMO1708t035584, ZmMO1705t023408, ZmMO1703t017615, ZmMO1708t035476, ZmMO1703t017735
OG-GELP-C4i_MAFFT.fas.hmm	MAIZE_Mo17_v1.0.faa	0
OG-GELP-C4Y_MAFFT.fas.hmm	MAIZE_Mo17_v1.0.faa	25	ZmMO1705t024766, ZmMO1705t024841, ZmMO1708t033567, ZmMO1708t034848, ZmMO1708t033773, ZmMO1709t036913, ZmMO1706t027549, ZmMO1709t036920, ZmMO1703t013287, ZmMO1708t033769, ZmMO1709t037673, ZmMO1704t021844, ZmMO1709t037579, ZmMO1708t033768, ZmMO1706t027552, ZmMO1708t033777, ZmMO1703t013321, ZmMO1706t028133, ZmMO1706t027548, ZmMO1703t014111, ZmMO1708t034847, ZmMO1708t033772, ZmMO1706t029351, ZmMO1706…
OG-GELP-C5a_MAFFT.fas.hmm	MAIZE_Mo17_v1.0.faa	0
OG-GELP-C5b_MAFFT.fas.hmm	MAIZE_Mo17_v1.0.faa	0
OG-GELP-C6a_MAFFT.fas.hmm	MAIZE_Mo17_v1.0.faa	1	ZmMO1709t038991
OG-GELP-C6b_MAFFT.fas.hmm	MAIZE_Mo17_v1.0.faa	1	ZmMO1707t033035
OG-GELP-C6c_MAFFT.fas.hmm	MAIZE_Mo17_v1.0.faa	1	ZmMO1710t007738
OG-GELP-C7a_MAFFT.fas.hmm	MAIZE_Mo17_v1.0.faa	1	ZmMO1703t013955
OG-GELP-C7b_MAFFT.fas.hmm	MAIZE_Mo17_v1.0.faa	2	ZmMO1703t017403, ZmMO1706t029399
OG-GELP-C7c_MAFFT.fas.hmm	MAIZE_Mo17_v1.0.faa	2	ZmMO1706t026754, ZmMO1706t029021
OG-GELP-C7d_MAFFT.fas.hmm	MAIZE_Mo17_v1.0.faa	0
OG-GELP-C7e_MAFFT.fas.hmm	MAIZE_Mo17_v1.0.faa	0
OG-GELP-C7f_MAFFT.fas.hmm	MAIZE_Mo17_v1.0.faa	0
OG-GELP-C7g_MAFFT.fas.hmm	MAIZE_Mo17_v1.0.faa	1	ZmMO1709t037458
OG-GELP-C7h_MAFFT.fas.hmm	MAIZE_Mo17_v1.0.faa	0
OG-GELP-C8a_MAFFT.fas.hmm	MAIZE_Mo17_v1.0.faa	1	ZmMO1706t027301
OG-GELP-C8b_MAFFT.fas.hmm	MAIZE_Mo17_v1.0.faa	9	ZmMO1705t023584, ZmMO1706t027918, ZmMO1704t021746, ZmMO1707t031165, ZmMO1705t022590, ZmMO1701t002270, ZmMO1705t024452, ZmMO1705t024451, ZmMO1709t038208
OG-GELP-C8c_MAFFT.fas.hmm	MAIZE_Mo17_v1.0.faa	0
OG-GELP-C8d_MAFFT.fas.hmm	MAIZE_Mo17_v1.0.faa	2	ZmMO1706t029180, ZmMO1708t034934
OG-GELP-C8e_MAFFT.fas.hmm	MAIZE_Mo17_v1.0.faa	1	ZmMO1708t036363
OG-GELP-C8f_MAFFT.fas.hmm	MAIZE_Mo17_v1.0.faa	6	ZmMO1701t004211, ZmMO1705t023944, ZmMO1701t005651, ZmMO1705t023445, ZmMO1707t030012, ZmMO1707t033186
OG-GELP-C9a_MAFFT.fas.hmm	MAIZE_Mo17_v1.0.faa	2	ZmMO1706t027512, ZmMO1708t035752
OG-GELP-C9b_MAFFT.fas.hmm	MAIZE_Mo17_v1.0.faa	2	ZmMO1706t029685, ZmMO1701t004655
OG-GELP-C10a_MAFFT.fas.hmm	MAIZE_PH207_v1.0.faa	1	Zm00008a017724_T01
OG-GELP-C10b_MAFFT.fas.hmm	MAIZE_PH207_v1.0.faa	1	Zm00008a021400_T01
OG-GELP-C10c_MAFFT.fas.hmm	MAIZE_PH207_v1.0.faa	0
OG-GELP-C10d_MAFFT.fas.hmm	MAIZE_PH207_v1.0.faa	1	Zm00008a033325_T01
OG-GELP-C10e_MAFFT.fas.hmm	MAIZE_PH207_v1.0.faa	3	Zm00008a033990_T01, Zm00008a025130_T01, Zm00008a017238_T01
OG-GELP-C10f_MAFFT.fas.hmm	MAIZE_PH207_v1.0.faa	1	Zm00008a004480_T01
OG-GELP-C10g_MAFFT.fas.hmm	MAIZE_PH207_v1.0.faa	7	Zm00008a023333_T01, Zm00008a016714_T01, Zm00008a006923_T01, Zm00008a004243_T01, Zm00008a017362_T01, Zm00008a003518_T01, Zm00008a038216_T01
OG-GELP-C10h_MAFFT.fas.hmm	MAIZE_PH207_v1.0.faa	12	Zm00008a022943_T01, Zm00008a038460_T01, Zm00008a036858_T01, Zm00008a020617_T01, Zm00008a006552_T01, Zm00008a020619_T01, Zm00008a020618_T01, Zm00008a027648_T01, Zm00008a032031_T01, Zm00008a016924_T01, Zm00008a034833_T01, Zm00008a038461_T01
OG-GELP-C1a_MAFFT.fas.hmm	MAIZE_PH207_v1.0.faa	6	Zm00008a029228_T01, Zm00008a013849_T01, Zm00008a032220_T01, Zm00008a010931_T01, Zm00008a009663_T01, Zm00008a033210_T01
OG-GELP-C1b_MAFFT.fas.hmm	MAIZE_PH207_v1.0.faa	2	Zm00008a013956_T01, Zm00008a018406_T01
OG-GELP-C2a_MAFFT.fas.hmm	MAIZE_PH207_v1.0.faa	2	Zm00008a005917_T01, Zm00008a038867_T01
OG-GELP-C2b_MAFFT.fas.hmm	MAIZE_PH207_v1.0.faa	1	Zm00008a007812_T01
OG-GELP-C2c_MAFFT.fas.hmm	MAIZE_PH207_v1.0.faa	8	Zm00008a024293_T01, Zm00008a010722_T01, Zm00008a013549_T01, Zm00008a002483_T01, Zm00008a031676_T01, Zm00008a031369_T01, Zm00008a013672_T01, Zm00008a024287_T01
OG-GELP-C3_MAFFT.fas.hmm	MAIZE_PH207_v1.0.faa	2	Zm00008a010859_T01, Zm00008a009598_T01
OG-GELP-C4a_MAFFT.fas.hmm	MAIZE_PH207_v1.0.faa	2	Zm00008a025760_T01, Zm00008a013833_T01
OG-GELP-C4b_MAFFT.fas.hmm	MAIZE_PH207_v1.0.faa	5	Zm00008a039751_T01, Zm00008a011783_T01, Zm00008a031698_T01, Zm00008a025295_T01, Zm00008a011784_T01
OG-GELP-C4c_MAFFT.fas.hmm	MAIZE_PH207_v1.0.faa	1	Zm00008a033669_T01
OG-GELP-C4d_MAFFT.fas.hmm	MAIZE_PH207_v1.0.faa	1	Zm00008a005778_T01
OG-GELP-C4e_MAFFT.fas.hmm	MAIZE_PH207_v1.0.faa	1	Zm00008a029223_T01
OG-GELP-C4f_MAFFT.fas.hmm	MAIZE_PH207_v1.0.faa	0
OG-GELP-C4g_MAFFT.fas.hmm	MAIZE_PH207_v1.0.faa	3	Zm00008a010105_T01, Zm00008a022265_T01, Zm00008a040319_T01
OG-GELP-C4h_MAFFT.fas.hmm	MAIZE_PH207_v1.0.faa	14	Zm00008a002684_T01, Zm00008a014626_T01, Zm00008a014293_T01, Zm00008a004445_T01, Zm00008a032179_T01, Zm00008a014294_T01, Zm00008a020188_T01, Zm00008a029492_T01, Zm00008a014283_T01, Zm00008a032083_T01, Zm00008a014287_T01, Zm00008a014292_T01, Zm00008a014289_T01, Zm00008a002687_T01
OG-GELP-C4i_MAFFT.fas.hmm	MAIZE_PH207_v1.0.faa	0
OG-GELP-C4Y_MAFFT.fas.hmm	MAIZE_PH207_v1.0.faa	23	Zm00008a030319_T01, Zm00008a021461_T01, Zm00008a024288_T01, Zm00008a010720_T01, Zm00008a024300_T01, Zm00008a030316_T01, Zm00008a033686_T01, Zm00008a033687_T01, Zm00008a031419_T01, Zm00008a040381_T01, Zm00008a030320_T01, Zm00008a010690_T01, Zm00008a025532_T01, Zm00008a021533_T01, Zm00008a024294_T01, Zm00008a031418_T01, Zm00008a030321_T01, Zm00008a034346_T01, Zm00008a030325_T01, Zm00008a010710_T01,…
OG-GELP-C5a_MAFFT.fas.hmm	MAIZE_PH207_v1.0.faa	0
OG-GELP-C5b_MAFFT.fas.hmm	MAIZE_PH207_v1.0.faa	0
OG-GELP-C6a_MAFFT.fas.hmm	MAIZE_PH207_v1.0.faa	1	Zm00008a035443_T01
OG-GELP-C6b_MAFFT.fas.hmm	MAIZE_PH207_v1.0.faa	1	Zm00008a029579_T01
OG-GELP-C6c_MAFFT.fas.hmm	MAIZE_PH207_v1.0.faa	1	Zm00008a038404_T01
OG-GELP-C7a_MAFFT.fas.hmm	MAIZE_PH207_v1.0.faa	1	Zm00008a039547_T01
OG-GELP-C7b_MAFFT.fas.hmm	MAIZE_PH207_v1.0.faa	3	Zm00008a013923_T01, Zm00008a026209_T01, Zm00008a013821_T01
OG-GELP-C7c_MAFFT.fas.hmm	MAIZE_PH207_v1.0.faa	2	Zm00008a023487_T01, Zm00008a025824_T01
OG-GELP-C7d_MAFFT.fas.hmm	MAIZE_PH207_v1.0.faa	0
OG-GELP-C7e_MAFFT.fas.hmm	MAIZE_PH207_v1.0.faa	0
OG-GELP-C7f_MAFFT.fas.hmm	MAIZE_PH207_v1.0.faa	0
OG-GELP-C7g_MAFFT.fas.hmm	MAIZE_PH207_v1.0.faa	1	Zm00008a034257_T01
OG-GELP-C7h_MAFFT.fas.hmm	MAIZE_PH207_v1.0.faa	0
OG-GELP-C8a_MAFFT.fas.hmm	MAIZE_PH207_v1.0.faa	1	Zm00008a024061_T01
OG-GELP-C8b_MAFFT.fas.hmm	MAIZE_PH207_v1.0.faa	8	Zm00008a018343_T01, Zm00008a034683_T01, Zm00008a024694_T01, Zm00008a021202_T01, Zm00008a020355_T01, Zm00008a027567_T01, Zm00008a002325_T01, Zm00008a021204_T01
OG-GELP-C8c_MAFFT.fas.hmm	MAIZE_PH207_v1.0.faa	0
OG-GELP-C8d_MAFFT.fas.hmm	MAIZE_PH207_v1.0.faa	2	Zm00008a031519_T01, Zm00008a025970_T01
OG-GELP-C8e_MAFFT.fas.hmm	MAIZE_PH207_v1.0.faa	1	Zm00008a032987_T01
OG-GELP-C8f_MAFFT.fas.hmm	MAIZE_PH207_v1.0.faa	7	Zm00008a004312_T01, Zm00008a005856_T01, Zm00008a026789_T01, Zm00008a020228_T01, Zm00008a020686_T01, Zm00008a018986_T01, Zm00008a029746_T01
OG-GELP-C9a_MAFFT.fas.hmm	MAIZE_PH207_v1.0.faa	2	Zm00008a024255_T01, Zm00008a032331_T01
OG-GELP-C9b_MAFFT.fas.hmm	MAIZE_PH207_v1.0.faa	1	Zm00008a008873_T01
OG-GELP-C10a_MAFFT.fas.hmm	MALDO_Borkh_v3.0.a1.faa	1	MDP0000303622
OG-GELP-C10b_MAFFT.fas.hmm	MALDO_Borkh_v3.0.a1.faa	2	MDP0000869396, MDP0000199411
OG-GELP-C10c_MAFFT.fas.hmm	MALDO_Borkh_v3.0.a1.faa	0
OG-GELP-C10d_MAFFT.fas.hmm	MALDO_Borkh_v3.0.a1.faa	3	MDP0000660239, MDP0000168574, MDP0000266176
OG-GELP-C10e_MAFFT.fas.hmm	MALDO_Borkh_v3.0.a1.faa	3	MDP0000302547, MDP0000123818, MDP0000280514
OG-GELP-C10f_MAFFT.fas.hmm	MALDO_Borkh_v3.0.a1.faa	9	MDP0000209081, MDP0000293103, MDP0000213057, MDP0000208568, MDP0000784309, MDP0000248983, MDP0000296512, MDP0000179808, MDP0000306072
OG-GELP-C10g_MAFFT.fas.hmm	MALDO_Borkh_v3.0.a1.faa	14	MDP0000184619, MDP0000625959, MDP0000496435, MDP0000444114, MDP0000662195, MDP0000680822, MDP0000149267, MDP0000476415, MDP0000194060, MDP0000696168, MDP0000496434, MDP0000247307, MDP0000194894, MDP0000268854
OG-GELP-C10h_MAFFT.fas.hmm	MALDO_Borkh_v3.0.a1.faa	6	MDP0000213800, MDP0000284618, MDP0000610962, MDP0000140292, MDP0000119002, MDP0000306888
OG-GELP-C1a_MAFFT.fas.hmm	MALDO_Borkh_v3.0.a1.faa	3	MDP0000218737, MDP0000131034, MDP0000829503
OG-GELP-C1b_MAFFT.fas.hmm	MALDO_Borkh_v3.0.a1.faa	1	MDP0000217952
OG-GELP-C2a_MAFFT.fas.hmm	MALDO_Borkh_v3.0.a1.faa	5	MDP0000145349, MDP0000271479, MDP0000296681, MDP0000864500, MDP0000271480
OG-GELP-C2b_MAFFT.fas.hmm	MALDO_Borkh_v3.0.a1.faa	3	MDP0000156385, MDP0000308025, MDP0000244028
OG-GELP-C2c_MAFFT.fas.hmm	MALDO_Borkh_v3.0.a1.faa	1	MDP0000211938
OG-GELP-C3_MAFFT.fas.hmm	MALDO_Borkh_v3.0.a1.faa	5	MDP0000136589, MDP0000232957, MDP0000310262, MDP0000664222, MDP0000142873
OG-GELP-C4a_MAFFT.fas.hmm	MALDO_Borkh_v3.0.a1.faa	3	MDP0000263077, MDP0000193364, MDP0000764366
OG-GELP-C4b_MAFFT.fas.hmm	MALDO_Borkh_v3.0.a1.faa	2	MDP0000255711, MDP0000249166
OG-GELP-C4c_MAFFT.fas.hmm	MALDO_Borkh_v3.0.a1.faa	5	MDP0000242118, MDP0000123867, MDP0000128420, MDP0000134380, MDP0000141939
OG-GELP-C4d_MAFFT.fas.hmm	MALDO_Borkh_v3.0.a1.faa	7	MDP0000282119, MDP0000278230, MDP0000299365, MDP0000173102, MDP0000199327, MDP0000567960, MDP0000312022
OG-GELP-C4e_MAFFT.fas.hmm	MALDO_Borkh_v3.0.a1.faa	8	MDP0000196666, MDP0000196665, MDP0000182713, MDP0000864726, MDP0000706828, MDP0000322119, MDP0000119262, MDP0000159070
OG-GELP-C4f_MAFFT.fas.hmm	MALDO_Borkh_v3.0.a1.faa	13	MDP0000173732, MDP0000615984, MDP0000771647, MDP0000244108, MDP0000753221, MDP0000294540, MDP0000262987, MDP0000243510, MDP0000536534, MDP0000132700, MDP0000127095, MDP0000163387, MDP0000276717
OG-GELP-C4g_MAFFT.fas.hmm	MALDO_Borkh_v3.0.a1.faa	0
OG-GELP-C4h_MAFFT.fas.hmm	MALDO_Borkh_v3.0.a1.faa	3	MDP0000408027, MDP0000268744, MDP0000171590
OG-GELP-C4i_MAFFT.fas.hmm	MALDO_Borkh_v3.0.a1.faa	0
OG-GELP-C4Y_MAFFT.fas.hmm	MALDO_Borkh_v3.0.a1.faa	2	MDP0000927927, MDP0000450460
OG-GELP-C5a_MAFFT.fas.hmm	MALDO_Borkh_v3.0.a1.faa	2	MDP0000269753, MDP0000304808
OG-GELP-C5b_MAFFT.fas.hmm	MALDO_Borkh_v3.0.a1.faa	13	MDP0000211252, MDP0000150407, MDP0000309124, MDP0000476508, MDP0000311221, MDP0000219600, MDP0000377058, MDP0000258269, MDP0000249059, MDP0000305029, MDP0000309125, MDP0000244607, MDP0000197142
OG-GELP-C6a_MAFFT.fas.hmm	MALDO_Borkh_v3.0.a1.faa	6	MDP0000443704, MDP0000149485, MDP0000312140, MDP0000232616, MDP0000190547, MDP0000149484
OG-GELP-C6b_MAFFT.fas.hmm	MALDO_Borkh_v3.0.a1.faa	2	MDP0000119418, MDP0000226662
OG-GELP-C6c_MAFFT.fas.hmm	MALDO_Borkh_v3.0.a1.faa	1	MDP0000286698
OG-GELP-C7a_MAFFT.fas.hmm	MALDO_Borkh_v3.0.a1.faa	1	MDP0000319412
OG-GELP-C7b_MAFFT.fas.hmm	MALDO_Borkh_v3.0.a1.faa	9	MDP0000250079, MDP0000125677, MDP0000320469, MDP0000606034, MDP0000606033, MDP0000162230, MDP0000269814, MDP0000316076, MDP0000159572
OG-GELP-C7c_MAFFT.fas.hmm	MALDO_Borkh_v3.0.a1.faa	2	MDP0000218802, MDP0000218469
OG-GELP-C7d_MAFFT.fas.hmm	MALDO_Borkh_v3.0.a1.faa	1	MDP0000300103
OG-GELP-C7e_MAFFT.fas.hmm	MALDO_Borkh_v3.0.a1.faa	0
OG-GELP-C7f_MAFFT.fas.hmm	MALDO_Borkh_v3.0.a1.faa	4	MDP0000280680, MDP0000264942, MDP0000149180, MDP0000187883
OG-GELP-C7g_MAFFT.fas.hmm	MALDO_Borkh_v3.0.a1.faa	3	MDP0000280992, MDP0000230023, MDP0000217651
OG-GELP-C7h_MAFFT.fas.hmm	MALDO_Borkh_v3.0.a1.faa	0
OG-GELP-C8a_MAFFT.fas.hmm	MALDO_Borkh_v3.0.a1.faa	0
OG-GELP-C8b_MAFFT.fas.hmm	MALDO_Borkh_v3.0.a1.faa	7	MDP0000175342, MDP0000243818, MDP0000468056, MDP0000569759, MDP0000317158, MDP0000261876, MDP0000250901
OG-GELP-C8c_MAFFT.fas.hmm	MALDO_Borkh_v3.0.a1.faa	0
OG-GELP-C8d_MAFFT.fas.hmm	MALDO_Borkh_v3.0.a1.faa	3	MDP0000158653, MDP0000949017, MDP0000617020
OG-GELP-C8e_MAFFT.fas.hmm	MALDO_Borkh_v3.0.a1.faa	1	MDP0000291231
OG-GELP-C8f_MAFFT.fas.hmm	MALDO_Borkh_v3.0.a1.faa	17	MDP0000918407, MDP0000146939, MDP0000132214, MDP0000120560, MDP0000119946, MDP0000151161, MDP0000151291, MDP0000150756, MDP0000146003, MDP0000146006, MDP0000168888, MDP0000168305, MDP0000278340, MDP0000533652, MDP0000270993, MDP0000174332, MDP0000255794
OG-GELP-C9a_MAFFT.fas.hmm	MALDO_Borkh_v3.0.a1.faa	3	MDP0000202137, MDP0000137339, MDP0000928830
OG-GELP-C9b_MAFFT.fas.hmm	MALDO_Borkh_v3.0.a1.faa	2	MDP0000546054, MDP0000310487
OG-GELP-C10a_MAFFT.fas.hmm	MALDO_GDDH13_v1.1.faa	1	MD00G1178200
OG-GELP-C10b_MAFFT.fas.hmm	MALDO_GDDH13_v1.1.faa	2	MD14G1130100, MD06G1109100
OG-GELP-C10c_MAFFT.fas.hmm	MALDO_GDDH13_v1.1.faa	0
OG-GELP-C10d_MAFFT.fas.hmm	MALDO_GDDH13_v1.1.faa	2	MD06G1194000, MD14G1201200
OG-GELP-C10e_MAFFT.fas.hmm	MALDO_GDDH13_v1.1.faa	2	MD00G1116600, MD09G1274700
OG-GELP-C10f_MAFFT.fas.hmm	MALDO_GDDH13_v1.1.faa	5	MD03G1198600, MD03G1198800, MD11G1214800, MD11G1215100, MD03G1198700
OG-GELP-C10g_MAFFT.fas.hmm	MALDO_GDDH13_v1.1.faa	10	MD04G1234500, MD04G1234800, MD05G1183100, MD04G1234300, MD10G1171100, MD12G1252200, MD04G1234700, MD04G1234400, MD05G1183000, MD12G1252500
OG-GELP-C10h_MAFFT.fas.hmm	MALDO_GDDH13_v1.1.faa	4	MD05G1128700, MD15G1235600, MD10G1131900, MD02G1121900
OG-GELP-C1a_MAFFT.fas.hmm	MALDO_GDDH13_v1.1.faa	2	MD09G1149800, MD17G1136700
OG-GELP-C1b_MAFFT.fas.hmm	MALDO_GDDH13_v1.1.faa	2	MD14G1129700, MD06G1108800
OG-GELP-C2a_MAFFT.fas.hmm	MALDO_GDDH13_v1.1.faa	4	MD04G1152600, MD04G1152200, MD07G1221600, MD01G1152500
OG-GELP-C2b_MAFFT.fas.hmm	MALDO_GDDH13_v1.1.faa	2	MD14G1179100, MD06G1173000
OG-GELP-C2c_MAFFT.fas.hmm	MALDO_GDDH13_v1.1.faa	1	MD05G1304500
OG-GELP-C3_MAFFT.fas.hmm	MALDO_GDDH13_v1.1.faa	4	MD07G1066000, MD14G1019600, MD02G1255500, MD12G1022800
OG-GELP-C4a_MAFFT.fas.hmm	MALDO_GDDH13_v1.1.faa	2	MD12G1223900, MD04G1209300
OG-GELP-C4b_MAFFT.fas.hmm	MALDO_GDDH13_v1.1.faa	1	MD12G1202600
OG-GELP-C4c_MAFFT.fas.hmm	MALDO_GDDH13_v1.1.faa	3	MD07G1143700, MD01G1074600, MD07G1143600
OG-GELP-C4d_MAFFT.fas.hmm	MALDO_GDDH13_v1.1.faa	1	MD06G1157800
OG-GELP-C4e_MAFFT.fas.hmm	MALDO_GDDH13_v1.1.faa	5	MD15G1348800, MD16G1100400, MD11G1248900, MD15G1349000, MD16G1100200
[truncated: 1,556 more rows]
